# Supplementary material for: Capital structure, business model innovation, and firm performance: Evidence from Chinese listed corporate based on system GMM model
Source: PLoS One. 2024 Jun 21;19(6):e0306054. doi: 10.1371/journal.pone.0306054 (PMC11192323; doi:10.1371/journal.pone.0306054)
Supplement: S1 File — (XLSX) [file pone.0306054.s001.xlsx]

## Sheet: Sheet1
ID	YEAR	TDTA	LTDTA	STDTA	OC	ROA	TQ	SIZE	AGE	DEP	BSIZE	INDDIR	QR	BMI	BMIs	BMIe	RD	FINTAN	CC	MIR	TAT	EOL	TAX	TQA	TQB	TQC	TQD	EPS	EPS2	EPS3	EPS4	EPS5	EPS6	OC10
300001	2016	75.0587	10.2986	64.7601	64.7	2.585	1.47398	23.1859	20	2.06763	2.19722	33.3333	0.9508	-0.0417165	-0.269955	0.205811	2.83	17.6527	16.36	77.7425	0.6742	95.7895	15	2.04091	2.12563	2.22457	2.31691	0.167634	0.167634	0.127604	0.127604	0.162547	0.162547	64.6975
300001	2017	74.4141	12.8705	61.5436	64.7	2.8762	1.09815	23.2439	20	2.71233	2.19722	33.3333	0.9837	-0.814198	-0.680663	0.158609	4.31	17.544	11.96	65.4978	0.4226	75.6238	15	1.73372	1.80744	1.84229	1.92062	0.13786	0.13786	0.076104	0.076104	0.141768	0.141768	64.6975
300001	2018	74.7413	8.66183	66.0795	62.33	2.8664	1.30385	23.3194	20	3.79735	2.19722	33.3333	0.8135	-0.102073	-0.105629	0.218838	3.99	22.8283	8.03	97.8171	0.4545	107.886	15	1.9745	2.12965	2.05127	2.21245	0.156883	0.156883	0.154153	0.154153	0.153146	0.153146	62.3219
300001	2019	76.5224	7.99786	68.5245	56.09	3.4137	1.15545	23.4201	20	5.06798	2.19722	33.3333	0.7996	-0.0777232	-0.0516462	0.232333	4.8	23.5689	5.3	104.008	0.4773	112.801	15	1.86747	2.00526	1.92067	2.06239	0.200154	0.200154	0.208023	0.208023	0.196682	0.196682	56.076
300001	2020	69.16	7.29363	61.8664	54.78	2.4218	1.72959	23.5526	20	5.8767	2.19722	33.3333	0.9306	-0.0725978	-0.0693831	0.231834	5.36	21.2554	5.07	107.214	0.4699	113.749	15	2.34591	2.48912	2.42119	2.56901	0.18507	0.18507	0.197112	0.197112	0.18507	0.18507	54.7878
300001	2021	65.5108	12.3048	53.206	52.53	1.9844	1.28128	23.729	20	6.17097	2.07944	33.3333	1.086	0.0137344	0.0459478	0.236964	4.36	19.2009	9.22	109.675	0.5085	123.526	15	1.89208	1.9979	1.93639	2.04469	0.170642	0.170642	0.185859	0.185859	0.170642	0.170642	52.5188
300001	2022	67.0934	12.5842	54.5092	46.64	2.1182	0.719405	23.8145	20	7.26113	2.19722	33.3333	1.0665	-0.00213218	0.0411706	0.236751	3.8	18.539	12.03	103.848	0.5511	140.065	15	1.38555	1.45513	1.39034	1.46015	0.239016	0.239016	0.248773	0.248773	0.239016	0.239016	46.6316
300002	2016	28.3951	4.6585	23.7366	53.88	7.9271	2.57719	22.6736	23	2.02583	2.3979	36.3636	1.6265	-0.0441385	-0.169091	0.246126	6.68	10.5288	40.06	95.3897	0.454	68.8046	15	2.24295	3.38954	2.86114	4.32375	0.239183	0.239183	0.227515	0.227515	0.157382	0.157382	53.8835
300002	2017	25.7725	4.6348	21.1377	52.7	2.4623	1.73322	22.6583	23	2.26191	2.3979	36.3636	1.7486	-0.575452	-0.516826	0.231517	10.09	11.4302	36.16	89.3517	0.2904	47.9531	25	1.69903	2.61814	1.99094	3.06797	0.049492	0.049492	0.043021	0.043021	0.047755	0.047755	52.6987
300002	2018	21.1728	1.38434	19.7885	45.85	1.5562	0.975376	22.6156	23	2.67215	2.3979	36.3636	1.6987	-0.462056	-0.421552	0.255007	11.27	13.1319	35.42	97.1641	0.2979	56.3621	25	1.13444	1.82115	1.18711	1.90569	0.040204	0.040204	0.039212	0.039212	0.043219	0.043219	45.8597
300002	2019	29.0779	1.0279	28.05	39.98	-23.8319	1.21022	22.3877	23	3.49536	2.07944	37.5	1.1954	-0.349214	-0.326032	0.311216	14.36	14.5831	52.33	99.8164	0.2983	50.5474	25	1.40715	2.23199	1.501	2.38084	-0.749317	-0.749317	-0.747951	-0.747951	-0.746305	-0.746305	39.9943
300002	2020	23.7785	0.490877	23.2876	27.91	8.4878	1.9308	22.37	23	3.86617	2.07944	37.5	1.4119	0.540365	0.622624	0.379034	5.94	14.6377	83.47	102.418	0.6867	117.433	25	1.97065	3.12791	2.16859	3.44208	0.166921	0.166921	0.172006	0.172006	0.161253	0.161253	27.9057
300002	2021	17.428	0.661538	16.7665	25.75	9.2113	2.36539	22.3811	23	4.06199	1.94591	42.8571	2.0246	0.600946	0.702519	0.400193	5.96	15.1352	83.9	100.129	0.8266	154.689	15	2.30989	3.66765	2.53967	4.03249	0.18634	0.18634	0.186647	0.186647	0.184278	0.184278	25.7478
300002	2022	16.6397	0.583335	16.0564	25.64	11.2711	1.46295	22.4842	23	3.51489	1.94591	42.8571	2.7702	0.406118	0.519691	0.365884	5.73	9.20554	75.42	98.9265	0.8686	144.368	15	1.58381	2.26753	1.62934	2.33273	0.271445	0.271445	0.268	0.268	0.274579	0.274579	25.628
300003	2016	36.7048	15.2805	21.4243	60.89	11.0454	3.2906	22.9746	25	6.63457	1.79176	50	1.7534	-0.27954	-0.350664	0.207639	6.49	17.2364	11.52	96.9979	0.4025	63.4538	15	3.09138	4.25649	3.65765	5.03618	0.41911	0.428264	0.404097	0.412923	0.467123	0.477326	60.8908
300003	2017	45.0598	19.9111	25.1487	59.23	11.4737	3.36531	23.272	25	5.89821	1.94591	42.8571	1.3854	-0.391739	-0.354765	0.205809	6.37	19.1182	6.99	96.6742	0.4071	71.8436	15	3.23103	4.43662	3.81591	5.23973	0.557729	0.557729	0.535414	0.535414	0.65828	0.65828	59.2326
300003	2018	56.4089	22.8673	33.5416	50.38	12.1959	2.45322	23.4388	25	5.80897	1.94591	42.8571	0.9706	-0.395469	-0.371762	0.216182	7.42	17.3016	7.58	97.865	0.4556	82.6675	15	2.56976	3.34358	3.01731	3.9259	0.704331	0.704331	0.686669	0.686669	0.75922	0.75922	50.3846
300003	2019	49.7375	17.649	32.0885	49.85	15.0814	3.70062	23.4912	25	6.53829	1.94591	42.8571	0.9059	-0.438462	-0.394464	0.22621	8.09	18.5995	7.72	95.0562	0.5023	87.4134	15	3.71981	5.05309	4.19799	5.70266	0.967524	0.967524	0.910271	0.910271	0.971643	0.971643	49.8714
300003	2020	41.9645	15.4627	26.5019	45.56	14.2539	2.70138	23.6223	25	6.77605	1.94591	42.8571	1.0709	-0.465257	-0.454235	0.23714	10.02	19.0833	7.01	97.543	0.4717	85.6271	15	2.79481	3.6248	3.12102	4.0479	1.04017	1.04017	1.01018	1.01018	1.10881	1.10881	45.5675
300003	2021	40.7037	24.6045	16.0992	47.49	11.9265	1.97296	23.7533	25	6.86827	1.94591	42.8571	1.8631	-0.3992	-0.372013	0.25649	10.43	17.3002	11.71	99.9278	0.5487	97.4293	15	2.1767	2.81125	2.38001	3.07383	0.986607	0.986607	0.985748	0.985748	1.08031	1.08031	47.4889
300003	2022	33.1381	11.3961	21.7421	48.84	12.0071	1.76432	23.9213	25	6.98742	1.94591	42.8571	1.5934	-0.55349	-0.548949	0.242967	12.1	16.2321	5.02	100.435	0.4696	99.6005	15	1.93936	2.40016	2.0957	2.59365	1.19359	1.19359	1.19964	1.19964	0.978919	0.978919	48.8385
300005	2017	20.111	0.269505	19.8415	43.89	-3.2944	1.48964	21.9126	25	2.00092	2.07944	37.5	3.2573	1.08065	0.816137	0.299259	1.76	7.9877	13.54	150.46	0.8773	169.376	15	1.49674	1.54353	1.69075	1.7436	-0.132305	-0.132305	-0.189057	-0.189057	-0.132305	-0.132305	43.8699
300005	2018	15.3842	0.31534	15.0689	39.05	-7.9224	1.04236	21.7515	25	2.67401	1.94591	42.8571	4.8398	-0.103424	-0.101848	0.203563	2.45	8.01191	16.91	97.168	0.6551	115.728	15	1.14567	1.15072	1.1962	1.20147	-0.254412	-0.254412	-0.247733	-0.247733	-0.257543	-0.257543	39.0376
300005	2019	15.686	1.41507	15.686	37.86	3.0182	1.35829	21.7881	25	2.49567	2.07944	37.5	4.7564	0.00180165	0.0170936	0.224732	3.08	6.67855	22.29	97.2143	0.5306	245.727	15	1.38275	1.38736	1.51515	1.5202	0.118469	0.118469	0.114902	0.114902	0.105017	0.105017	37.8684
300005	2020	11.7196	0.331998	11.3876	39.87	-12.7018	2.37516	21.5986	25	3.24912	2.07944	37.5	6.4924	-0.0394548	-0.0650634	0.22179	4.63	7.74193	27.35	100.858	0.3442	194.494	15	2.1928	2.19843	2.49235	2.49875	-0.313464	-0.313464	-0.31656	-0.31656	-0.336589	-0.336589	39.8781
300005	2021	14.1777	1.63656	12.5412	37.31	2.7218	3.46817	21.6495	25	2.98729	1.94591	42.8571	5.6922	0.0877556	0.176891	0.259954	3.52	7.5243	39.73	96.5652	0.5047	251.556	15	3.60995	3.62093	3.60995	3.62093	0.060867	0.060867	0.058061	0.058061	0.056487	0.056487	37.3022
300005	2022	20.9274	4.52195	16.4055	38.1	2.0469	2.54117	21.6925	25	3.21223	1.94591	42.8571	3.7752	-0.118953	-0.00860721	0.24938	5.17	11.3208	31.2	95.5356	0.4414	212.491	15	2.75044	2.97551	2.75044	2.97551	0.06081	0.06081	0.057788	0.057788	0.055494	0.055494	38.0866
300007	2016	52.5594	17.3613	35.1981	45.41	5.6668	1.50745	22.0491	26	3.59635	2.19722	33.3333	1.0476	-0.364882	-0.586372	0.198698	6.15	27.8676	16.42	66.481	0.3369	63.4796	15	1.78845	2.25887	2.03304	2.56779	0.437082	0.437082	0.26203	0.26203	0.437082	0.437082	45.3967
300007	2017	55.4302	24.4766	30.9536	42.14	5.7078	0.908041	22.177	26	4.45299	2.19722	33.3333	1.2163	-0.175748	-0.14711	0.238849	6.31	29.5473	8.18	100.036	0.3591	72.1368	15	1.35384	1.68299	1.46234	1.81787	0.509296	0.509296	0.509527	0.509527	0.509296	0.509296	42.1343
300007	2018	60.1654	28.0544	32.111	39.53	4.4075	0.567148	22.3463	26	4.8308	2.19722	33.3333	1.3776	-0.513847	-0.466011	0.209374	7.05	27.6773	7.07	84.1892	0.3236	68.6799	15	1.13072	1.36243	1.1688	1.40832	0.368742	0.368742	0.286552	0.286552	0.368742	0.368742	39.5264
300007	2019	61.0523	29.222	31.8302	33.16	0.8948	0.997975	22.2926	26	6.55307	2.19722	33.3333	1.2788	-0.444925	-0.378377	0.232357	7.38	29.0918	13.45	83.4456	0.3686	74.5994	15	1.49345	1.72043	1.6085	1.85297	-0.216875	-0.216875	-0.216009	-0.216009	-0.216814	-0.216814	33.1664
300007	2020	59.8903	31.4609	26.8188	29.34	6.4105	0.868078	22.3819	26	7.7199	2.19722	33.3333	1.5572	-0.143523	-0.119613	0.248654	6.62	30.8056	8.31	100.304	0.3861	76.184	15	1.3898	1.60959	1.46698	1.69897	0.852095	0.852095	0.855058	0.855058	0.850961	0.850961	29.3382
300007	2021	49.8594	27.0102	22.8493	32.53	7.3033	1.64839	22.5062	26	8.94414	2.19722	33.3333	1.9509	-0.143728	-0.110983	0.252837	6.82	30.9295	6.61	100.722	0.4136	88.7438	15	1.88087	2.114	2.14699	2.4131	1.00255	1.00255	1.01106	1.01106	1.00211	1.00211	32.5382
300007	2022	48.7807	18.5675	30.2133	29.14	5.7445	0.905469	22.5299	26	8.60164	2.19722	33.3333	1.5935	-0.192887	-0.170872	0.251586	7.53	27.3918	11.73	99.9929	0.398	80.6962	15	1.33992	1.46968	1.39328	1.52821	0.846643	0.846643	0.846572	0.846572	0.845392	0.845392	29.1471
300008	2016	23.5846	0.30829	23.2763	65.85	6.8233	2.46235	22.0583	23	2.6013	2.19722	33.3333	0.9398	0.447297	0.231917	0.250543	1.19	9.50671	43.78	91.3343	0.5837	193.459	15	1.81671	2.95438	2.6982	4.38787	0.36915	0.369496	0.32798	0.328287	0.36915	0.369496	65.9151
300008	2017	40.2612	1.43034	38.8308	56.11	4.4483	1.49196	22.2139	23	3.49586	2.19722	33.3333	0.5616	0.0806464	0.0286865	0.206874	2.76	11.6989	19.83	108.769	0.3453	125.44	15	1.54038	2.345	1.89457	2.8842	0.143512	0.143512	0.159753	0.159753	0.143512	0.143512	56.1103
300008	2018	67.9784	0.783302	67.1951	42.52	-31.263	1.05371	21.5818	23	7.79059	2.07944	37.5	0.6942	0.186712	0.155696	0.26982	5.1	22.2929	38.42	103.592	0.3026	95.0672	15	1.46026	1.53432	1.73349	1.8214	-1.95893	-1.95893	-1.97411	-1.97411	-1.95893	-1.95893	42.5117
300008	2019	80.0823	0.734534	74.1447	41.28	-13.5463	1.37041	21.4286	23	10.2376	2.19722	33.3333	0.4351	-0.0367537	0.00428726	0.273354	5.8	23.0248	53.07	86.3532	0.2689	78.5826	15	1.73505	1.82174	2.17123	2.27971	-0.37764	-0.37764	-0.326625	-0.326625	-0.380186	-0.380186	41.2808
300008	2020	19.1523	1.81889	17.3334	53.42	1.7251	4.83069	21.4357	23	11.3241	2.19722	33.3333	2.3226	1.02819	1.10026	0.377852	6.86	22.0104	46.72	172.282	0.2577	67.2083	25	2.73003	2.86333	5.02222	5.26743	0.015199	0.015199	0.027689	0.027689	0.01745	0.01745	53.4246
300008	2021	31.7193	3.94089	27.7784	39.86	1.2788	3.46909	21.6197	23	10.444	2.19722	33.3333	1.5793	0.514242	0.558589	0.327823	4.45	20.01	43.26	116.16	0.6333	134.763	25	3.30762	3.43733	3.78628	3.93476	0.01531	0.01531	0.017218	0.017218	0.018226	0.018226	39.8662
300008	2022	52.5926	7.28826	45.3043	39.2	5.1713	1.80533	22.0481	23	8.58471	2.19722	33.3333	1.2896	0.687858	0.824589	0.385669	3.16	17.3861	72.31	99.7213	0.8868	210.115	25	2.10256	2.14672	2.33126	2.38022	0.082943	0.082943	0.082697	0.082697	0.087153	0.087153	39.1983
300009	2016	27.4289	4.3109	23.118	46.91	13.8565	5.94067	21.3989	24	8.0716	2.48491	33.3333	1.1065	-0.171529	-0.234839	0.273488	9.18	29.5476	15.25	94.8428	0.5045	54.9299	15	4.07321	6.41026	6.21495	9.78086	0.361345	0.361345	0.339568	0.339568	0.361345	0.361345	46.9261
300009	2017	21.9034	4.13558	17.7678	45.49	15.6868	8.19586	21.536	24	8.27985	2.48491	33.3333	1.5886	-0.406365	-0.359112	0.280426	11.92	25.7088	11.15	99.9418	0.5196	66.1598	15	5.7979	7.97046	8.4149	10.8587	0.395495	0.395495	0.395226	0.395226	0.395495	0.395495	45.504
300009	2018	20.4142	3.22935	17.1848	46.33	13.045	5.27305	21.6503	24	8.93798	2.48491	33.3333	1.5206	-0.284547	-0.268809	0.293295	11.49	24.656	14.84	100.334	0.6114	73.3342	15	3.96946	5.50679	5.47719	7.59845	0.265451	0.265451	0.266487	0.266487	0.265451	0.265451	46.3409
300009	2019	16.3097	3.46383	12.8459	44.6	5.4527	4.91268	21.8946	24	8.19907	2.48491	33.3333	3.2573	-0.553499	-0.514633	0.289252	14.72	19.2364	11.88	101.065	0.5953	74.62	15	3.65564	4.34889	5.07578	6.03834	0.105111	0.105109	0.106768	0.106766	0.105111	0.105109	44.6039
300009	2020	16.4425	2.96007	13.4825	42.07	11.9921	5.71886	21.9774	24	8.88914	2.48491	33.3333	3.1452	-0.44545	-0.412076	0.274514	12.49	21.3761	12.12	101.899	0.5055	71.3682	15	4.44597	5.18498	5.88328	6.8612	0.253799	0.253799	0.259588	0.259588	0.253799	0.253799	42.0765
300009	2021	20.8641	3.78117	17.0829	40.67	8.1194	5.84547	22.0232	24	10.1419	2.48491	33.3333	2.7767	-0.314544	-0.284785	0.265101	9.74	20.4972	11.24	100.786	0.6046	79.7633	15	4.57859	4.82008	6.05411	6.37342	0.124132	0.124132	0.125549	0.125549	0.124132	0.124132	40.6759
300009	2022	20.0599	4.17863	15.8813	41.29	20.9621	3.68049	22.1714	24	10.0373	2.48491	33.3333	2.5156	-0.205922	-0.190447	0.264476	8.43	22.9303	11.95	100.977	0.5883	77.6245	15	2.99646	3.25106	3.88109	4.21085	0.440888	0.440888	0.445756	0.445756	0.440888	0.440888	41.2782
300011	2016	34.4506	10.1173	24.3333	57.51	4.4352	3.31881	21.9186	22	3.21753	2.07944	50	1.6509	-0.438319	-0.801464	0.20601	7.8	20.0836	45.16	45.4788	0.2975	65.4762	15	3.02902	4.17357	3.67312	5.06105	0.209496	0.209496	0.045684	0.045684	0.205241	0.205241	57.5081
300011	2017	39.2881	4.46085	34.8272	55.69	4.1046	1.41432	22.1323	22	3.90799	2.19722	33.3333	1.1528	-0.184976	-0.176113	0.254192	8.03	19.3102	29.35	100.246	0.3343	68.2063	15	1.64294	2.38344	1.8072	2.62174	0.146122	0.146122	0.146599	0.146599	0.15176	0.15176	55.6961
300011	2018	45.9597	10.8763	35.0834	55.03	-13.2322	0.961043	21.9808	22	5.30513	2.19722	33.3333	1.3025	-0.0873558	-0.0942539	0.269479	8.16	22.3589	28.95	102.177	0.3567	73.8373	15	1.33744	1.66035	1.42064	1.76363	-1.03335	-1.03335	-1.05498	-1.05498	-1.03327	-1.03327	55.0293
300011	2019	46.0543	9.45311	36.6012	53.34	2.8349	0.910042	22.0119	22	6.00244	2.19722	33.3333	1.3221	0.0561795	0.0985839	0.315558	6.87	20.4408	68.74	82.3055	0.4479	84.7501	15	1.29729	1.58827	1.37058	1.67801	0.068258	0.068258	0.053762	0.053762	0.075129	0.075129	53.3496
300011	2020	55.3306	8.78046	46.5502	48.96	-11.5664	1.1487	21.9179	22	7.44155	2.19722	33.3333	1.1827	0.138602	0.205915	0.336479	9.01	22.2439	63.69	102.07	0.352	63.6945	15	1.61355	1.75241	1.702	1.84847	-0.84717	-0.84717	-0.863963	-0.863963	-0.842779	-0.842779	48.977
300011	2021	56.2376	12.5717	43.666	40.3	2.3263	1.1297	21.9462	22	7.86224	2.19722	44.4444	1.2973	-0.317751	-0.214569	0.277526	7.42	23.3519	51.97	72.6334	0.4125	75.8355	15	1.62006	1.80168	1.69208	1.88178	0.035675	0.035675	0.025143	0.025143	0.02087	0.02087	40.3133
300011	2022	62.0109	7.88201	54.1289	40.62	-4.3994	0.884067	21.958	22	8.27866	2.07944	37.5	1.1173	-0.00503075	0.072697	0.318176	8.78	21.4309	58.57	94.8504	0.3714	78.5861	15	1.45196	1.59902	1.50418	1.65653	-0.351594	-0.351594	-0.332591	-0.332591	-0.347851	-0.347851	40.6373
300012	2016	21.2056	1.96103	19.2446	45.61	6.3784	3.09697	21.8619	21	15.8188	1.94591	42.8571	2.8399	-0.41789	-0.542008	0.238218	9.25	25.9498	4.42	83.4949	0.6594	26.218	15	2.86853	3.15197	3.30903	3.63598	0.132736	0.132736	0.10218	0.10218	0.136736	0.136736	45.6141
300012	2017	27.8296	2.5228	25.3068	43.01	5.8758	2.10232	21.9807	21	17.5606	1.94591	42.8571	1.8814	-0.281182	-0.230439	0.275735	8.59	33.8851	8.25	92.2396	0.6381	28.4517	15	2.22301	2.42513	2.38062	2.59707	0.083044	0.083044	0.074211	0.074211	0.08269	0.08269	42.9823
300012	2018	31.6425	2.39255	29.2499	42.57	9.1219	2.67446	22.1243	21	20.1179	1.94591	42.8571	1.628	-0.142609	-0.16127	0.27959	8.28	31.9361	6.45	97.2793	0.7077	32.1025	15	2.80548	3.04154	2.99089	3.24255	0.170476	0.170476	0.165166	0.165166	0.17158	0.17158	42.573
300012	2019	27.6449	2.64444	25.0005	54.06	12.7703	5.57336	22.2126	21	23.4486	1.94591	42.8571	2.0041	-0.258885	-0.206824	0.288061	9.44	32.1875	4.42	97.3639	0.7496	34.02	15	5.40084	5.81179	5.84981	6.29492	0.291984	0.291984	0.283455	0.283455	0.29314	0.29314	54.0624
300012	2020	29.7216	4.83267	24.889	55.9	13.2317	8.35517	22.4197	21	23.4811	1.94591	42.8571	1.9409	-0.247541	-0.197742	0.273878	8.64	28.6607	4.42	100.124	0.7216	35.4326	15	6.651	7.97046	8.65239	9.69543	0.353785	0.353785	0.354271	0.354271	0.360059	0.360059	55.89
300012	2021	29.625	6.56527	23.0597	47.67	14.3097	6.9401	22.5914	21	24.2224	1.94591	42.8571	1.962	-0.290037	-0.255326	0.263295	8.68	24.7484	4.42	100.073	0.7257	39.0324	15	6.651	7.50561	7.23801	8.16449	0.456179	0.456179	0.456549	0.456549	0.456532	0.456532	47.6911
300012	2022	27.0898	5.15339	21.9364	44.51	14.2802	4.82163	22.7748	21	23.9002	1.94591	42.8571	2.2208	-0.247772	-0.243801	0.262597	8.48	24.0324	6	99.8455	0.7198	42.1137	15	4.70702	5.21468	5.09433	5.64377	0.549456	0.549456	0.548516	0.548516	0.549376	0.549376	44.5035
300014	2016	52.2712	12.3634	39.9078	52.82	10.9614	2.84242	22.2021	23	4.24934	1.94591	42.8571	0.9026	0.248592	0.122793	0.28836	4.97	25.7436	33.95	94.842	0.6806	37.628	15	3.26829	3.62464	3.36513	3.73204	0.738123	0.738123	0.694779	0.694779	0.738123	0.738123	52.817
300014	2017	57.1455	18.9376	38.2079	47	8.6716	2.25102	22.7329	23	3.66253	1.94591	42.8571	0.7084	-0.0508261	-0.060742	0.279122	7.81	22.3954	31	100.372	0.5034	45.4689	15	2.74318	2.84448	2.82247	2.92669	0.505706	0.505706	0.507799	0.507799	0.505706	0.505706	47.0121
300014	2018	63.0976	21.3749	41.7227	49.74	8.0078	1.34053	23.029	23	4.42199	1.94591	42.8571	0.8086	-0.00997952	-0.0237268	0.30358	9.07	27.5848	30.91	99.8377	0.4975	61.719	15	1.93035	1.99954	1.97151	2.04217	0.681678	0.681417	0.680529	0.680268	0.681678	0.681417	49.7277
300014	2019	52.6728	15.6524	37.0203	49.3	13.1375	2.98333	23.5141	23	3.79513	1.94591	42.8571	1.189	-0.0315898	-0.00079273	0.284287	7.44	27.0003	25.77	100.454	0.4871	70.4266	15	3.12155	3.20885	3.51006	3.60823	1.59814	1.59814	1.60575	1.60575	1.59814	1.59814	49.3107
300014	2020	35.1326	7.27472	27.8579	47.94	9.3612	5.98993	23.9698	23	3.97518	1.94591	42.8571	1.3447	0.0104926	0.0627219	0.311088	8.86	26.1786	41.15	100.566	0.3887	84.4121	15	6.02498	6.13757	6.34126	6.45976	0.890119	0.890119	0.89587	0.89587	0.890119	0.890119	47.9287
300014	2021	54.2197	20.7495	33.4703	47.72	8.8847	5.03741	24.299	23	2.70201	1.94591	42.8571	0.9734	0.0902574	0.13864	0.315277	8.16	20.6107	45.53	101.644	0.4812	113.988	15	5.43505	5.55014	5.57981	5.69797	1.65914	1.65909	1.68548	1.68543	1.62614	1.62609	47.7001
300014	2022	60.3526	21.8718	38.4809	50.12	5.9652	2.14581	24.299	23	2.1749	1.94591	42.8571	0.8783	0.0373851	0.10673	0.286194	6.23	14.5488	39.91	100.395	0.5665	132.366	15	2.57354	2.61662	2.74933	2.79537	1.7984	1.7984	1.80516	1.80516	1.76272	1.76272	50.1341
300015	2016	27.7647	4.60985	23.1549	74.37	18.6052	7.40658	22.1259	21	20.0937	1.94591	42.8571	1.4819	0.295012	0.175074	0.241425	0.55	19.4968	4.42	102.38	1.0926	30.6052	15	6.23728	7.05523	7.70732	8.71806	0.561319	0.561319	0.577437	0.577437	0.55177	0.55177	74.3666
300015	2017	41.2418	18.4762	22.7656	73.15	15.6552	5.0322	22.9547	21	14.4951	1.94591	42.8571	1.6071	0.242088	0.154491	0.224891	0.69	17.7288	4.42	108.195	0.8914	37.9751	15	4.51755	6.30645	5.65769	7.89807	0.499854	0.499854	0.552924	0.552924	0.504869	0.504869	70.2919
300015	2018	37.9785	16.7716	21.2069	73.23	14.9895	6.51144	22.9878	21	15.327	1.94591	42.8571	1.4044	0.333563	0.238239	0.239919	1.22	20.521	4.42	112.862	0.8457	48.7436	15	5.49142	7.49332	6.89123	9.40343	0.447201	0.447201	0.521684	0.521684	0.441169	0.441169	73.2304
300015	2019	40.9594	16.7585	24.2009	72.75	17.6627	9.37431	23.1994	21	15.2309	1.94591	42.8571	1.269	0.190085	0.206719	0.244353	1.52	19.5015	4.42	109.868	0.9284	54.7673	15	6.651	7.97046	9.79535	10.8587	0.46199	0.46199	0.520613	0.520613	0.459259	0.459259	72.7579
300015	2020	31.4558	10.0005	21.4553	69.44	17.4942	9.37431	23.4667	21	14.8033	1.94591	42.8571	1.5448	0.171447	0.194072	0.233645	1.38	17.0087	4.42	113.156	0.8684	52.2291	15	6.651	7.97046	9.79535	10.8587	0.455456	0.455456	0.53089	0.53089	0.462214	0.462214	69.4195
300015	2021	44.0521	15.3276	28.7245	68.12	17.406	9.37431	23.8074	21	11.8058	1.94591	42.8571	1.0586	0.0507031	0.0950684	0.216891	1.48	14.3496	4.42	111	0.8024	55.6204	15	6.651	7.97046	9.79535	10.8587	0.456873	0.456873	0.520919	0.520919	0.44198	0.44198	68.1176
300015	2022	33.7237	13.5245	20.1992	64.67	14.145	8.38918	24.0034	21	11.2448	1.94591	42.8571	1.6626	-0.0275356	-0.0173108	0.201597	1.69	16.3033	4.42	105.98	0.6653	49.8359	15	6.651	7.97046	8.72641	10.8587	0.374693	0.374693	0.402485	0.402485	0.37531	0.37531	64.6788
300016	2016	5.6896	2.61437	4.38669	46.61	2.1364	6.29761	20.6784	32	6.4519	2.19722	33.3333	9.9375	-0.128336	-0.326555	0.232385	6	22.6626	20.37	77.5571	0.4973	121.083	15	5.17585	5.26355	6.3545	6.46218	0.047563	0.047563	0.032273	0.032273	0.047563	0.047563	46.5941
300016	2017	6.2802	1.96563	4.38669	45.89	13.3273	3.91174	20.8551	32	6.62229	2.19722	33.3333	7.3559	0.0272706	0.00203698	0.238562	4.26	17.986	20.19	101.061	0.4984	113.349	15	3.32012	3.37326	3.97454	4.03816	0.364476	0.364476	0.146729	0.146729	0.364476	0.364476	45.875
300016	2018	6.4349	1.61281	4.82209	45.4	13.3716	2.65607	20.9769	32	7.28516	2.19722	33.3333	5.6327	0.0525371	0.0352729	0.245294	4.27	21.5114	17.84	101.145	0.5005	113.655	15	2.40623	2.44283	2.72042	2.76179	0.302178	0.302178	0.146729	0.146729	0.302178	0.302178	45.3982
300016	2019	10.6731	2.92037	7.75269	41.76	23.4256	2.73877	21.208	32	6.85277	2.19722	33.3333	3.4042	-0.0610745	-0.0331195	0.274942	7.26	22.7328	17.83	100.934	0.5625	127.788	15	2.38883	2.41644	2.8455	2.8784	0.692228	0.692228	0.146729	0.146729	0.692462	0.692462	41.7698
300016	2020	33.5549	21.4905	12.0644	38.18	7.5026	1.66014	21.7697	32	4.90791	2.19722	33.3333	3.5918	-0.028966	-0.00159056	0.270433	7.25	27.7505	17.8	105.344	0.3701	100.041	15	1.8191	1.94861	1.99569	2.13777	0.311421	0.311421	0.330208	0.330208	0.3113	0.3113	38.1819
300016	2021	28.1866	18.3495	9.83705	37.98	5.2853	1.55816	21.789	32	6.41665	2.19722	33.3333	3.6983	0.00602149	0.0343702	0.261619	6.11	30.4308	18.22	103.983	0.2935	93.2488	15	1.69348	1.81222	1.84002	1.96905	0.221043	0.221043	0.230823	0.230823	0.219593	0.219593	37.9801
300016	2022	31.6913	20.9413	10.75	37.55	0.8533	1.13924	21.7584	32	8.68783	2.19722	33.3333	2.9795	-0.488923	-0.444533	0.284721	13.03	32.2501	19.22	89.9801	0.2679	82.9775	15	1.45542	1.54133	1.45616	1.54211	-0.009393	-0.009393	-0.006387	-0.006387	-0.009393	-0.009393	37.5399
300017	2016	15.0789	3.06799	12.0109	38.95	20.4788	4.90935	22.8823	24	3.88776	1.94591	42.8571	6.4925	-0.112376	-0.24976	0.282648	9.94	10.2523	26.62	94.0341	0.7308	156.238	15	3.67381	3.73049	5.11125	5.19012	1.55724	1.55724	1.45855	1.45855	1.5709	1.5709	38.9384
300017	2017	22.3136	3.53713	18.7764	36.77	8.1479	2.49979	23.0518	24	5.5846	1.94591	42.8571	2.3571	-0.0728654	-0.0637737	0.312938	10.24	23.6339	27.84	98.0228	0.5678	143.348	15	2.13728	2.45219	2.72321	3.12445	0.338718	0.338718	0.331746	0.331746	0.326525	0.326525	36.7609
300017	2018	27.2757	5.59158	21.6841	39.87	7.3026	1.59537	23.2032	24	7.65124	1.94591	42.8571	2.3481	0.0441858	0.0622098	0.339467	10.59	26.5683	34.12	99.189	0.5709	153.747	15	1.68618	1.89444	1.86813	2.09885	0.327798	0.327798	0.32497	0.32497	0.307891	0.307891	39.866
300017	2019	16.4477	2.99742	13.4503	32.33	-0.1069	2.24633	23.0584	24	9.71873	1.94591	42.8571	4.3374	1.18733	1.07485	0.435067	11.15	18.8406	41.1	172.282	0.5395	189.391	15	2.26039	2.36608	2.40978	2.52246	0.0153	0.0153	0.073792	0.073792	0.026709	0.026709	32.3263
300017	2020	14.4309	0.650912	13.78	27.51	1.368	1.66339	23.0418	24	12.2495	1.94591	42.8571	4.0457	0.62226	0.668933	0.377915	8.76	17.315	43.13	132.649	0.555	239.538	15	1.7326	1.78948	1.8077	1.86704	0.089484	0.089484	0.118543	0.118543	0.048464	0.048464	27.5007
300017	2021	16.4046	1.01685	15.3878	24.71	0.7983	1.54827	23.0816	24	14.4357	1.94591	42.8571	4.5384	0.237876	0.231604	0.321703	10.08	11.9946	34.16	125.608	0.4413	190.864	15	1.66154	1.68775	1.71232	1.73933	0.066892	0.066892	0.081306	0.081306	0.035039	0.035039	24.6918
300017	2022	13.6093	0.788617	12.8207	29.99	1.4279	1.29487	23.0749	24	16.1037	1.94591	42.8571	4.7846	0.590464	0.56951	0.361588	9.09	11.0783	46.81	131.558	0.4825	255.104	15	1.40135	1.41217	1.43097	1.44201	0.075551	0.075551	0.100679	0.100679	0.109574	0.109574	29.9863
300018	2016	7.8578	1.61388	6.24392	44.84	7.0678	3.54427	21.1921	23	1.79174	1.60944	40	8.0792	-0.946028	-1.02358	0.192174	14.13	6.35774	15.91	87.7544	0.2301	45.3297	15	2.80806	4.22186	3.62285	5.44688	0.22959	0.22959	0.198146	0.198146	0.22959	0.22959	44.836
300018	2017	10.2017	0.197293	10.0044	44.36	6.579	1.78798	21.2777	23	1.98611	1.60944	40	5.4139	-0.913638	-0.832687	0.203186	13.22	5.31807	18.15	96.8355	0.242	53.5153	15	1.6323	2.3319	1.89	2.70005	0.217371	0.217371	0.209329	0.209329	0.217371	0.217371	44.3596
300018	2018	12.4646	0.204522	12.2601	40.93	-30.7829	1.78773	20.915	23	3.53229	1.60944	40	5.5461	-1.11091	-1.00806	0.245558	19.06	10.7503	11	101.092	0.2549	47.744	15	1.68695	1.81774	1.91238	2.06064	-0.905653	-0.905653	-0.915508	-0.915508	-0.905653	-0.905653	40.9232
300018	2019	11.4131	1.16065	10.2524	34.39	2.7104	2.00954	20.9414	23	3.71489	1.60944	40	6.4622	-0.707674	-0.711205	0.266198	18.67	6.41319	9.84	124.508	0.3209	44.4597	15	1.87989	1.97102	2.12367	2.22662	0.090061	0.090061	0.114691	0.114691	0.090061	0.090061	34.3872
300018	2020	13.0058	0.0471111	12.9749	33.26	3.6356	2.35941	21.0029	23	4.02626	2.19722	33.3333	4.8722	-1.25608	-1.25332	0.224187	19.6	6.30303	10.78	89.6491	0.3167	39.6093	15	2.21283	2.29362	2.48947	2.58036	0.103202	0.103202	0.091492	0.091492	0.103202	0.103202	33.2635
300018	2021	12.5538	0.512518	12.0413	28.92	6.1651	2.80867	21.0746	23	4.09796	2.19722	33.3333	4.5375	-1.06781	-1.09684	0.232187	18.99	5.88523	11.08	98.9498	0.3065	42.8654	15	2.62954	2.70947	2.93421	3.0234	0.179128	0.179128	0.17714	0.17714	0.179128	0.179128	28.9185
300018	2022	12.0282	0.293262	11.7349	26.03	1.8525	2.1063	21.0511	23	3.12232	2.19722	33.3333	5.201	-0.901239	-0.936645	0.236054	17.59	4.76251	13.86	103.87	0.3153	55.6291	15	1.98974	2.03243	2.22658	2.27436	0.012606	0.012606	0.015004	0.015004	0.012606	0.012606	26.0349
300019	2016	20.9311	8.60557	12.3255	64.87	11.57	4.92594	20.6431	26	9.55647	2.07944	37.5	3.1774	0.18476	0.0502879	0.293535	5.68	36.0368	14.59	88.3047	0.7163	97.3841	15	3.68018	3.89553	5.13525	5.43574	0.274514	0.274514	0.237252	0.237252	0.274514	0.274514	64.8755
300019	2017	23.454	8.39184	15.0621	63.67	6.1424	3.39093	20.7008	26	11.2634	2.19722	33.3333	2.6167	0.26618	0.272856	0.318944	4.64	44.5979	11.78	91.5986	0.7662	102.136	15	3.15192	3.32166	3.62547	3.82072	0.155901	0.155901	0.140829	0.140829	0.155901	0.155901	63.6957
300019	2018	25.3302	3.06608	22.2641	62.43	7.3439	1.94212	20.7403	26	13.486	2.19722	33.3333	1.8181	0.36929	0.330678	0.325581	4.33	41.9942	11.03	93.181	0.8728	124.724	15	1.9798	2.10004	2.19542	2.32876	0.196868	0.196868	0.181982	0.181982	0.197391	0.197391	62.4333
300019	2019	22.1538	2.56716	19.5866	66.31	13.9514	2.9202	20.8602	26	14.5294	2.19722	33.3333	2.2318	0.35729	0.398464	0.330526	4.07	38.5871	12.54	97.4593	0.9409	129.521	15	2.76341	2.89599	3.14174	3.29247	0.397736	0.397736	0.386151	0.386151	0.397835	0.397835	66.3218
300019	2020	41.7994	3.06592	38.7335	60.72	15.9187	3.17463	21.3123	26	13.3529	2.19722	33.3333	1.1676	0.254405	0.319183	0.326714	5.01	31.0073	12.1	100.179	1.0333	135.675	15	3.12665	3.38667	3.59263	3.8914	0.60755	0.60755	0.608792	0.608792	0.607159	0.607159	60.7271
300019	2021	29.7541	1.14625	28.6079	52.09	12.475	2.66088	21.8096	26	9.42253	2.19722	33.3333	2.1373	0.199039	0.291434	0.308213	4.3	20.7307	12.06	101.195	1.0726	194.941	15	2.67015	2.79138	2.95842	3.09275	0.684362	0.684362	0.69351	0.69351	0.684167	0.684167	52.0879
300019	2022	21.0768	1.07038	20.0064	52.09	9.3848	2.18077	21.7597	26	11.63	2.19722	33.3333	2.9874	0.211829	0.286902	0.301328	4.08	23.2382	13.46	100.293	0.9319	196.249	15	2.19243	2.30553	2.39154	2.51491	0.640065	0.640065	0.642138	0.642138	0.640065	0.640065	52.0892
300020	2016	42.9727	0.595186	47.5852	35.99	3.4585	2.03116	22.3515	32	1.58683	2.19722	33.3333	1.2695	-0.217187	-0.366012	0.165321	3.69	6.43343	10.48	90.6553	0.3098	204.611	15	2.17028	2.24442	2.24134	2.31791	0.230049	0.230049	0.205582	0.205582	0.492075	0.492075	35.9984
300020	2017	44.5596	0.443786	45.9799	35.61	3.1631	1.31847	22.4845	32	1.52854	2.07944	37.5	1.1588	-0.386109	-0.359868	0.191974	6.03	4.92277	14.04	95.1556	0.3299	220.456	15	1.67076	1.70203	1.71113	1.74315	0.206935	0.206935	0.195221	0.195221	0.168069	0.168069	35.6212
300020	2018	46.5821	0.226169	46.3559	36.46	0.7451	0.691598	22.5388	32	1.50493	2.19722	33.3333	0.8824	-0.267111	-0.175939	0.207037	4.63	4.77282	15.2	94.3263	0.3954	302.416	15	1.14804	1.16559	1.15742	1.17511	0.033783	0.033783	0.029947	0.029947	-0.109922	-0.109922	36.4566
300020	2019	48.5493	0.117951	48.4313	36.63	3.533	0.85108	22.5908	32	1.4359	2.19722	33.3333	0.8317	-0.21369	-0.188671	0.218984	5.73	11.15	13.24	94.2818	0.3296	286.828	15	1.31512	1.35671	1.33657	1.37883	0.222831	0.222831	0.208066	0.208066	0.109909	0.109909	36.6333
300020	2020	47.7841	0.0476343	47.7365	33.48	3.7421	0.805868	22.6274	32	1.45399	2.19722	33.3333	1.3655	0.0240445	-0.0339109	0.217251	4.27	4.49828	19.21	100.27	0.3243	328.951	15	1.27138	1.31145	1.28371	1.32417	0.230819	0.230819	0.231537	0.231537	0.380269	0.380269	33.4973
300020	2021	47.184	3.64091	43.5431	26.46	2.8112	0.880806	22.6087	32	1.32533	2.07944	37.5	1.5505	-0.577533	-0.484252	0.200747	7.09	6.72148	18.51	79.0815	0.3006	293.64	15	1.33726	1.38133	1.35265	1.39722	0.145848	0.145848	0.111568	0.111568	0.114707	0.114707	26.4548
300020	2022	46.3104	3.98052	42.3298	22.86	2.2257	0.630345	22.605	32	1.36849	2.19722	33.3333	1.583	-0.308855	-0.23003	0.216156	7	6.58629	17.62	102.078	0.2451	254.643	15	1.08938	1.12719	1.09345	1.1314	0.10321	0.10321	0.105578	0.105578	0.103662	0.103662	22.8652
300021	2016	44.609	6.20146	38.4076	65.2	5.0571	2.33487	21.634	19	4.53489	2.07944	37.5	1.4605	-0.0860987	-0.287542	0.185413	2.31	14.2801	23.43	81.6076	0.4923	61.5548	15	1.92464	1.97488	2.78096	2.85356	0.194428	0.194428	0.151486	0.151486	0.194428	0.194428	65.208
300021	2017	50.7898	8.73008	42.0597	59.04	5.7628	1.7687	21.806	19	4.50491	2.19722	33.3333	1.1906	-0.0665333	-0.0826314	0.209601	2.63	13.461	26.65	94.1672	0.4723	81.967	15	2.04624	2.12481	2.2766	2.36401	0.12791	0.12791	0.118334	0.118334	0.12791	0.12791	59.0469
300021	2018	59.3344	8.05168	51.2828	56.9	6.1809	0.866045	22.0637	19	3.99812	2.19722	33.3333	1.0697	0.41542	0.361235	0.267865	2.19	10.8177	47.23	107.706	0.5254	114.812	15	1.37358	1.41295	1.45939	1.50122	0.137483	0.137483	0.152191	0.152191	0.137483	0.137483	56.8785
300021	2019	58.977	9.12462	49.8524	54.11	6.4224	1.0794	22.0881	19	4.44926	2.19722	33.3333	1.0697	0.315813	0.322789	0.271796	2.29	11.9295	48.68	100.781	0.5599	130.867	15	1.54418	1.6007	1.66917	1.73026	0.167657	0.167657	0.169608	0.169608	0.167657	0.167657	54.0977
300021	2020	64.4601	17.2637	47.1964	50.19	4.6241	0.789241	22.4291	19	3.62818	2.19722	33.3333	1.2671	-0.00436824	-0.0120624	0.20751	2.87	10.519	22.68	106.79	0.4283	84.036	15	1.35281	1.4097	1.43384	1.49414	0.149536	0.149536	0.162667	0.162667	0.149536	0.149536	50.178
300021	2021	67.5765	19.1749	48.4016	50.29	4.5527	0.747246	22.5678	19	3.59795	2.19722	33.3333	1.3622	0.0925332	0.154702	0.25296	3.42	9.07449	36.08	103.868	0.5942	126.442	15	1.3376	1.38974	1.42301	1.47848	0.183225	0.183225	0.192521	0.192521	0.183225	0.183225	50.2797
300021	2022	66.0671	20.8793	45.1878	47.67	2.9567	0.554458	22.6623	19	3.53391	2.19722	33.3333	1.3266	0.0957746	0.141412	0.252234	4.07	9.79969	34.62	107.313	0.5123	126.904	15	1.17488	1.22583	1.21513	1.26781	0.125916	0.125916	0.137391	0.137391	0.125916	0.125916	47.6594
300022	2016	78.9905	0.235505	74.1447	39.11	4.7682	1.61672	21.5251	30	3.03635	1.60944	40	0.7392	0.604247	0.392982	0.288185	0.35	8.93749	4.42	100.966	1.5669	197.907	15	2.18796	2.35885	2.40662	2.59458	0.107001	0.107001	0.108736	0.108736	0.107001	0.107001	39.1174
300022	2017	80.4666	0.321147	74.1447	36.52	1.2333	1.15583	21.4344	30	3.77349	1.60944	40	0.6722	0.512858	0.390146	0.286317	0.35	10.3764	7.08	98.6587	1.4521	219.358	15	1.81118	1.96452	1.96049	2.12647	-0.087244	-0.087244	-0.086704	-0.086704	-0.087244	-0.087244	36.5273
300022	2018	78.5682	0.377247	74.1447	34.32	5.2539	0.726036	21.3629	30	4.441	1.60944	40	0.7541	0.513592	0.484487	0.304381	0.35	10.8602	10.64	99.2456	1.5121	234.089	15	1.46131	1.59272	1.51172	1.64766	0.084257	0.084257	0.083049	0.083049	0.088907	0.088907	34.3275
300022	2019	80.4666	1.22863	74.1447	31.42	-3.3629	0.834025	21.2859	30	5.31478	1.60944	40	0.6578	0.384702	0.402069	0.28008	0.35	11.5995	13.12	100.998	1.2573	199.066	25	1.60451	1.75113	1.67057	1.82323	-0.357941	-0.357941	-0.361138	-0.361138	-0.362591	-0.362591	31.4156
300022	2020	80.4666	0.656938	74.1447	27.63	5.4427	1.12989	21.2152	30	5.95733	1.60944	40	0.7261	0.699749	0.735544	0.323488	0.35	10.4436	8.27	118.729	1.4728	247.226	15	1.8656	2.03809	1.95333	2.13393	0.05379	0.05379	0.074712	0.074712	0.05379	0.05379	27.6247
300022	2021	79.1803	1.48673	74.1447	27.42	7.9672	1.2209	21.1879	30	6.18379	1.79176	50	0.6628	0.332974	0.464039	0.296666	0.35	11.3133	5.11	101.184	1.4788	245.48	15	1.91953	2.08745	2.0127	2.18877	0.148793	0.148793	0.151386	0.151386	0.148793	0.148793	27.4101
300022	2022	75.8554	1.20017	74.1447	30.1	7.3962	1.1156	21.2093	30	6.60354	1.79176	50	0.7508	0.387817	0.499865	0.312926	0.35	10.7528	4.42	98.6221	1.6832	251.413	15	1.71904	1.8646	1.87415	2.03284	0.15624	0.15624	0.153265	0.153265	0.15624	0.15624	30.087
300024	2016	20.4001	7.0233	13.3768	42.46	6.6275	4.71131	22.6806	24	1.76962	2.07944	37.5	3.7297	-0.613091	-0.862827	0.128419	4.87	10.6107	14.43	65.3757	0.298	56.3135	15	4.79925	4.96381	4.91531	5.08385	0.268863	0.268863	0.160652	0.160652	0.273586	0.273586	42.4579
300024	2017	28.633	7.59164	21.0414	42.46	6.295	3.48587	22.8543	24	1.86756	2.19722	33.3333	2.1196	-0.576746	-0.511423	0.187592	6.7	15.487	13.66	89.5901	0.3167	59.1582	15	3.6894	3.80003	3.7722	3.88531	0.284306	0.284306	0.25047	0.25047	0.241184	0.241184	42.4579
300024	2018	33.7288	7.87204	25.8568	42.84	6.2493	2.16736	22.9763	24	2.25895	2.19722	33.3333	1.6715	-0.256979	-0.252067	0.217282	6.3	16.0731	19.79	99.8442	0.345	68.5736	15	2.4597	2.5336	2.50464	2.57989	0.291614	0.291614	0.291088	0.291088	0.261996	0.261996	42.8417
300024	2019	33.8941	6.47484	27.4192	40.36	3.9996	2.19804	23.0196	24	2.81969	2.19722	33.3333	1.3499	-0.673724	-0.634237	0.285513	16.67	21.2276	20.62	100.021	0.2822	60.2212	15	2.49106	2.64602	2.53698	2.6948	0.18588	0.18588	0.185923	0.185923	0.235489	0.235489	40.3637
300024	2020	54.7856	10.9563	43.8293	39.59	-4.1144	1.78074	23.1007	24	3.30898	2.07944	37.5	0.7733	-0.743942	-0.71109	0.281886	17.4	19.9239	20.84	98.6644	0.2568	61.7228	15	2.29189	2.41818	2.32859	2.45691	-0.249821	-0.249821	-0.245594	-0.245594	-0.229675	-0.229675	39.5916
300024	2021	61.4833	12.5615	48.9218	37.89	-5.116	1.5692	23.1308	24	3.97139	2.07944	37.5	0.7526	-0.239721	-0.210079	0.231606	6.91	19.742	20.62	100.036	0.3014	81.9223	15	2.15135	2.27715	2.18403	2.31175	-0.356274	-0.356274	-0.356419	-0.356419	-0.392649	-0.392649	37.9011
300024	2022	63.7413	11.6349	52.1064	36.5	1.2578	1.15618	23.2115	24	4.20614	2.19722	33.3333	0.7362	-0.346203	-0.327667	0.24662	9.82	17.7339	20.46	101.696	0.309	91.2879	15	1.77254	1.86686	1.7936	1.88904	0.01865	0.01865	0.019583	0.019583	0.029516	0.029516	36.4981
300025	2016	68.0052	3.89567	64.1095	33.11	4.7568	1.54221	21.8406	21	2.14806	1.94591	42.8571	1.0196	-0.124517	-0.241848	0.207551	4.96	4.76506	32.32	98.2242	0.4985	40.4108	15	1.9703	2.31957	2.22226	2.61619	0.178056	0.178056	0.17417	0.17417	0.179215	0.179215	33.1072
300025	2017	73.4056	7.51251	65.8931	30.5	-3.0502	0.87162	21.8248	21	2.83906	1.94591	42.8571	0.9858	-0.050705	-0.0742561	0.236889	4.89	15.7406	31.54	99.1186	0.4667	40.8604	15	1.55043	1.69839	1.60568	1.75891	-0.350886	-0.350886	-0.347937	-0.347937	-0.351881	-0.351881	30.5078
300025	2018	61.6714	1.63963	60.0318	28.94	1.6497	1.03179	21.4111	21	3.2597	1.94591	42.8571	1.1244	0.680486	0.55808	0.304338	4.04	1.99311	66.48	128.297	0.5458	43.4372	15	1.58915	1.6488	1.6485	1.71038	-0.035919	-0.035919	-0.046541	-0.046541	-0.035133	-0.035133	28.9508
300025	2019	70.2726	2.01755	68.2551	29.35	-8.5477	1.36626	21.2008	21	3.72084	1.94591	42.8571	1.0732	0.421237	0.417112	0.323578	4.51	2.50395	92.81	98.9842	0.5814	52.7696	15	1.99555	1.99896	2.06899	2.07251	-0.498905	-0.498905	-0.49438	-0.49438	-0.660671	-0.660671	29.3613
300025	2020	66.2052	0.181213	66.024	27.93	-9.8122	2.02699	20.6822	21	1.8584	1.94591	42.8571	1.1369	0.380046	0.439211	0.319695	3.85	2.81325	89.87	99.1424	0.6176	54.8903	15	2.57313	2.57864	2.68905	2.6948	-0.353184	-0.353184	-0.350151	-0.350151	-0.356903	-0.356903	27.9335
300025	2021	62.8297	1.18765	61.642	25.5	-0.8333	2.64855	20.5093	21	2.39018	1.94591	42.8571	1.1646	0.436692	0.535519	0.34266	3.71	3.27766	91.34	98.5557	0.8109	54.6967	15	3.27648	3.28559	3.27684	3.28595	-0.056925	-0.056925	-0.056072	-0.056072	-0.056619	-0.056619	25.4931
300025	2022	28.1516	2.73904	28.1516	39.1	2.5044	2.5519	20.6587	21	2.26214	1.94591	42.8571	2.7439	0.392024	0.496663	0.33763	4.02	2.7594	90.31	99.2662	0.7753	52.0704	15	2.55996	2.56836	2.83342	2.84272	0.025836	0.025836	0.025653	0.025653	0.054983	0.054983	39.1152
300026	2016	17.0665	0.541596	16.5249	52.6	11.3974	2.24573	22.7086	24	4.74791	2.19722	33.3333	2.903	-0.0653938	-0.186689	0.217031	4.23	17.5085	16.42	93.5761	0.5623	63.5082	15	2.05114	2.58225	2.4164	3.04209	0.219525	0.219525	0.202809	0.202809	0.219932	0.219932	52.6122
300026	2017	12.3801	0.603626	11.7765	51.86	7.8301	1.72681	22.7286	24	5.77215	2.19722	33.3333	3.7357	-0.365798	-0.330337	0.199561	4.92	17.795	12.1	91.2905	0.4588	62.8426	15	1.67522	2.05996	1.85061	2.27562	0.148522	0.148522	0.131879	0.131879	0.146088	0.146088	51.8631
300026	2018	12.1279	0.94554	11.1824	50.41	4.2841	1.22717	22.736	24	7.08526	2.19722	33.3333	3.9115	-0.144124	-0.140868	0.23585	4.59	25.7863	12.99	89.9818	0.5665	76.9813	15	1.28895	1.51773	1.34845	1.58779	0.071706	0.071706	0.060925	0.060925	0.073231	0.073231	50.4118
300026	2019	16.0949	1.46705	14.6279	53.7	6.0631	1.252	22.8547	24	7.69825	2.19722	33.3333	2.786	-0.0120682	0.0226645	0.257039	4.75	26.4965	10.63	99.7548	0.6289	91.0784	15	1.35119	1.54059	1.41295	1.61101	0.135886	0.135886	0.135491	0.135491	0.129443	0.129443	53.6993
300026	2020	27.3857	4.39843	22.9872	49.97	7.5618	1.35162	23.0437	24	7.64208	2.3979	36.3636	1.8362	0.0178606	0.0442304	0.256671	3.93	26.7623	9.43	95.7126	0.6974	112.174	15	1.55626	1.73175	1.62548	1.80878	0.186302	0.186302	0.176548	0.176548	0.182949	0.182949	49.9669
300026	2021	31.4881	13.7557	17.7324	48.22	8.1967	2.02653	23.1749	24	8.20668	2.3979	36.3636	2.673	0.100872	0.164001	0.267749	3.81	24.6703	12.49	102.46	0.7041	125.335	15	2.19757	2.4115	2.34141	2.56935	0.223308	0.223308	0.230302	0.230302	0.22588	0.22588	48.2175
300026	2022	32.9967	11.7955	21.2013	46.91	6.395	1.35095	23.2594	24	9.1885	2.3979	36.3636	1.9312	-0.0721426	-0.0281901	0.248251	5.03	24.3612	11.55	99.4623	0.5487	108.201	15	1.6128	1.76188	1.68091	1.83629	0.206704	0.206704	0.205422	0.205422	0.211156	0.211156	46.8989
300030	2016	35.0845	7.00544	28.0791	43.86	3.759	2.90544	21.1084	28	9.30711	2.07944	37.5	1.1861	-0.533491	-0.772681	0.194692	7.84	26.8801	14.07	61.2053	0.3555	58.0363	15	2.84689	3.4039	3.25629	3.8934	0.098756	0.098756	0.04786	0.04786	0.101795	0.101795	43.8461
300030	2017	44.8001	28.0274	16.7727	41.17	2.4601	1.50872	21.2805	28	9.3364	2.19722	33.3333	2.2678	-0.222927	-0.200189	0.233951	6.74	24.2278	15	100.028	0.3419	60.6681	15	1.78803	2.1288	1.95672	2.32965	0.026701	0.026701	0.026717	0.026717	0.024284	0.024284	41.1699
300030	2018	46.0359	25.3744	20.6615	44.04	-7.476	1.05238	21.1361	28	11.5576	2.19722	33.3333	2.0421	-0.202012	-0.204942	0.251546	8.07	26.8801	16.66	99.8809	0.3377	58.1357	15	1.42237	1.62356	1.51274	1.72672	-0.456587	-0.456587	-0.45603	-0.45603	-0.455074	-0.455074	44.0345
300030	2019	44.3682	6.27576	38.0924	44.02	4.2305	1.46119	21.1333	28	12.7862	2.19722	33.3333	1.0817	-0.125307	-0.0939212	0.250873	6.6	26.7867	15.85	101.552	0.3811	72.0628	15	1.74541	2.00189	1.90487	2.18478	0.084645	0.084645	0.086505	0.086505	0.087442	0.087442	44.0235
300030	2020	42.5241	15.894	26.6302	37.27	11.588	2.17692	21.2799	28	11.7265	2.19722	33.3333	1.5262	0.0704439	0.105817	0.278732	5.51	23.6015	26.79	100.545	0.5654	99.0545	15	2.32011	2.59904	2.60216	2.915	0.528898	0.528898	0.53181	0.53181	0.530119	0.530119	37.2774
300030	2021	43.5399	6.40982	37.1301	40.92	2.6443	1.80425	21.3249	28	12.4939	2.19722	33.3333	1.0216	0.312173	0.305354	0.280566	5.53	23.8576	17.98	125.352	0.4481	78.6464	15	2.02173	2.26472	2.23965	2.50883	0.063938	0.063938	0.083486	0.083486	0.044601	0.044601	40.93
300030	2022	47.3353	6.36022	40.975	40.67	-11.6488	1.36717	21.1668	28	15.3491	2.19722	33.3333	0.9068	-0.129258	-0.101505	0.247821	6.14	27.8713	13.84	99.3206	0.4202	66.4891	15	1.72967	1.8468	1.84052	1.96516	-0.625159	-0.625159	-0.62045	-0.62045	-0.641414	-0.641414	40.6667
300031	2016	13.7412	1.50326	12.2379	53.76	10.1565	2.69609	21.8554	24	5.34559	2.07944	37.5	3.4881	0.669302	0.465217	0.298766	1.68	10.127	61.01	96.9395	0.7069	144.012	15	2.0504	3.46335	2.8335	4.78609	0.493123	0.493123	0.476912	0.476912	0.522542	0.522542	53.7562
300031	2017	26.6561	6.05471	20.6014	53.15	7.8993	1.8382	21.8881	24	6.19396	2.07944	37.5	1.7977	0.487149	0.391396	0.271657	1.57	9.16101	54.46	99.9657	0.5009	177.707	15	1.71476	2.83793	2.10476	3.48338	0.596385	0.596385	0.596171	0.596171	0.54023	0.54023	53.2047
300031	2018	28.9089	10.1968	18.7121	52.08	9.9103	1.61724	21.8976	24	7.06079	2.19722	44.4444	1.8777	0.620256	0.611832	0.315517	1.68	8.41923	60.12	100.273	0.6726	263.853	15	1.58638	2.60791	1.90633	3.13388	0.728396	0.728396	0.730533	0.730533	0.79839	0.79839	52.0787
300031	2019	34.3241	5.97561	28.3485	44.14	9.0526	1.48037	22.1146	24	6.23422	1.94591	42.8571	1.4967	0.569741	0.564956	0.313789	2.07	7.55884	61.88	99.9549	0.6823	236.223	15	1.67272	2.48198	1.82361	2.70589	0.721904	0.721904	0.72155	0.72155	0.844913	0.844913	44.1338
300031	2020	35.2675	9.01019	26.2573	41.26	12.1149	1.61657	22.2849	24	5.94929	2.19722	44.4444	1.3818	0.39698	0.407734	0.291598	2.76	6.49366	55.65	100.199	0.6004	220.932	25	1.79167	2.48159	1.96925	2.72756	1.11151	1.11151	1.11413	1.11413	1.00997	1.00997	41.25
300031	2021	27.3845	1.47584	25.9086	30.21	9.104	2.08488	22.4028	24	5.84623	2.07944	37.5	1.2945	0.292603	0.370234	0.325706	5.81	15.5993	54.88	100.554	0.5449	199.695	25	2.14521	2.85145	2.38891	3.17538	0.931148	0.931148	0.937117	0.937117	0.965637	0.965637	30.2251
300031	2022	34.3637	2.49845	31.8652	27.2	-7.5638	1.06472	22.4006	24	6.4522	2.07944	37.5	1.2835	0.250475	0.364667	0.324148	5.36	19.2939	45.93	97.7556	0.6084	219.034	25	1.34218	1.59217	1.40835	1.67067	-1.13755	-1.13755	-1.11455	-1.11455	-1.0202	-1.0202	27.193
300034	2016	21.9348	6.12852	15.8063	55.75	6.2715	4.54689	21.3077	22	6.91435	2.19722	33.3333	2.8009	0.406634	0.322673	0.295578	4.21	29.5207	37.68	101.179	0.4055	109.378	15	4.77126	4.90012	4.77939	4.90847	0.222538	0.222538	0.225487	0.225487	0.222538	0.222538	55.728
300034	2017	25.1189	6.92641	18.1925	54.67	2.8699	2.73992	21.3644	22	8.17809	2.19722	33.3333	2.4763	0.171659	0.155057	0.282935	5.44	26.3657	36.4	98.5334	0.3655	110.1	15	2.98777	3.06107	2.99323	3.06666	0.115967	0.115967	0.114119	0.114119	0.115967	0.115967	54.6583
300034	2018	26.5846	3.71469	22.8699	52.23	6.1075	1.49399	21.6727	22	9.76115	2.19722	33.3333	1.7017	0.154171	0.132227	0.293468	6.52	26.0659	38.52	99.7657	0.3982	89.9786	15	1.71345	2.05141	1.75983	2.10694	0.26806	0.26806	0.267346	0.267346	0.26806	0.26806	52.2297
300034	2019	31.5015	3.15646	28.345	52.35	7.9786	2.35254	21.8821	22	9.39614	2.19722	33.3333	1.6846	0.164135	0.185096	0.281893	4.79	21.393	35.91	99.1463	0.5013	128.346	15	2.49843	2.89721	2.66755	3.09333	0.414665	0.414665	0.410598	0.410598	0.414665	0.414665	52.3637
300034	2020	34.7568	4.169	30.5878	54.3	8.3244	4.58743	22.0268	22	9.26175	2.19722	33.3333	1.485	0.143841	0.180526	0.305943	7.26	19.2402	42.58	104.143	0.4615	135.931	15	4.60108	5.31612	4.93499	5.70193	0.524422	0.524422	0.549123	0.549123	0.530436	0.530436	54.2969
300034	2021	39.5531	11.4459	28.1072	55.44	8.3433	5.51582	22.3475	22	7.70188	1.94591	42.8571	1.6584	-0.12744	-0.0892876	0.305428	10.5	19.2519	36.44	100.056	0.4574	127.964	15	5.54334	6.14676	5.91135	6.55483	0.678919	0.678919	0.679335	0.679335	0.676753	0.676753	55.435
300034	2022	46.2709	10.2146	36.0563	59.8	7.8006	3.54044	22.5625	22	7.59934	2.19722	33.3333	1.4653	0.00680558	0.077054	0.29609	7.5	16.5322	40.14	99.9978	0.5066	148.723	15	3.80018	4.12019	4.00315	4.34026	0.786433	0.786433	0.786414	0.786414	0.78608	0.78608	59.8015
300035	2016	15.9663	1.44241	14.5239	37.73	2.7366	3.55549	20.697	20	5.33139	2.19722	33.3333	4.4655	-0.319643	-0.498149	0.219868	7.93	19.8823	38.55	76.2732	0.1687	54.2771	15	3.15864	3.32831	3.71515	3.91471	0.097143	0.097143	0.070417	0.070417	0.097143	0.097143	37.7409
300035	2017	24.8902	5.29329	19.597	34.15	4.3844	2.59044	21.1272	20	4.37109	2.19722	33.3333	1.9851	0.399027	0.318656	0.314742	7.11	22.0263	48.35	114.319	0.3404	79.8236	15	2.3258	3.18422	2.83934	3.88729	0.091669	0.091669	0.106816	0.106816	0.091669	0.091669	34.1642
300035	2018	35.4118	5.77514	29.6367	33.41	9.386	1.20821	21.3804	20	4.53903	2.19722	33.3333	1.0797	0.412721	0.364567	0.33027	6.69	23.3115	60.99	105.044	0.3614	83.6919	15	1.42351	2.05747	1.56232	2.25811	0.251661	0.251661	0.266128	0.266128	0.250739	0.250739	33.4214
300035	2019	30.2484	6.56815	23.6802	36.25	8.2189	1.82244	21.7408	20	4.02007	2.19722	33.3333	1.821	0.340239	0.348645	0.322724	5.87	18.5879	66.93	99.8003	0.3957	103.809	15	1.71418	2.18025	2.12493	2.70267	0.236031	0.236031	0.235496	0.235496	0.236031	0.236031	36.2609
300035	2020	24.8882	1.8529	23.0353	33.84	7.0268	2.82522	21.7479	20	5.08127	2.19722	33.3333	1.6939	0.203767	0.251127	0.306889	6.19	21.6674	55.52	101.153	0.3507	89.5701	15	2.68254	3.39403	3.0741	3.88945	0.254927	0.254927	0.258223	0.258223	0.254927	0.254927	33.8361
300035	2021	61.391	19.5848	41.8062	31.53	9.7813	3.07304	22.5675	20	2.89211	2.19722	33.3333	1.2601	0.395043	0.471916	0.326482	4.4	14.9286	72.69	100.476	0.4817	116.571	15	3.2087	3.59051	3.68695	4.12566	0.568706	0.568706	0.571737	0.571737	0.568706	0.568706	31.5273
300035	2022	53.8172	18.7083	35.1088	29.98	5.7671	1.29835	23.1626	20	2.36441	2.19722	33.3333	1.1178	0.616447	0.733223	0.373275	4.06	18.5274	84.59	100.477	0.591	137.575	15	1.73479	1.86061	1.83652	1.96973	0.495136	0.495136	0.497512	0.497512	0.495136	0.495136	29.9761
300037	2016	21.0507	3.44805	17.6026	50.64	11.8437	3.24342	21.7519	22	7.56303	2.19722	33.3333	2.5255	0.202521	0.087792	0.298262	6.57	25.4977	31.5	95.6523	0.6223	96.7263	15	2.45135	3.13159	3.45392	4.41237	1.42898	1.42898	1.35719	1.35719	1.43595	1.43595	50.6398
300037	2017	33.5725	2.15793	31.4146	49.16	10.1459	2.13407	22.0314	22	7.30702	2.19722	33.3333	1.3254	0.00228511	-0.00716575	0.280239	7.09	23.765	23.73	99.6947	0.559	96.8334	15	1.87636	2.25429	2.46979	2.96725	0.754986	0.75715	0.752352	0.754509	0.751344	0.753498	49.1667
300037	2018	35.4179	5.99122	29.4267	49.94	8.7566	2.06934	22.2071	22	7.86431	2.19722	33.3333	1.457	-0.0623459	-0.0629776	0.278575	7.88	23.6384	20.88	100.44	0.5339	103.184	15	1.9199	2.25009	2.42352	2.84032	0.868078	0.868078	0.871995	0.871995	0.869683	0.869683	49.943
300037	2019	32.3914	7.47684	24.9146	47.56	7.9283	2.78152	22.3224	22	8.71856	2.19722	33.3333	1.524	0.00670151	0.0360441	0.280593	6.74	26.7683	22.23	100.459	0.4968	105.243	15	2.38855	2.80183	3.10544	3.64275	0.869612	0.869612	0.873904	0.873904	1.21521	1.21521	47.5641
300037	2020	30.6235	4.79906	25.8244	46.31	9.7861	5.63195	22.7242	22	7.23111	2.19722	33.3333	1.9882	0.0122083	0.0352619	0.271563	6.3	20.3133	27.93	101.034	0.4797	123.12	15	4.55189	5.06584	5.93819	6.60866	1.27515	1.27515	1.29034	1.29034	1.60868	1.60868	46.3343
300037	2021	37.361	6.24012	31.1209	54.07	16.4389	4.17424	23.1361	22	5.9489	2.19722	33.3333	1.7835	0.238972	0.325265	0.324011	5.91	15.6696	37.96	100.474	0.749	240.612	15	3.54345	3.81444	4.54785	4.89565	1.99512	1.99512	1.99855	1.99855	2.05465	2.05465	54.0691
300037	2022	43.193	17.2302	25.9627	47.05	15.5293	2.10556	23.4573	22	5.53741	2.19722	33.3333	2.2161	0.292862	0.40911	0.332519	5.48	15.5824	43.29	100.18	0.7274	261.312	15	2.10372	2.26759	2.53749	2.73514	1.99512	1.99512	1.99855	1.99855	2.05465	2.05465	47.0571
300039	2016	12.9595	1.62339	11.3361	48.73	12.6132	3.35655	21.6507	24	10.9964	2.19722	33.3333	6.1055	0.0542168	-0.0601389	0.226499	3.57	16.404	17.44	97.5601	0.6043	88.9045	15	2.84711	2.89916	3.48615	3.54987	0.340724	0.340724	0.330921	0.330921	0.340724	0.340724	48.7297
300039	2017	11.7273	1.29826	10.429	45.98	12.0727	2.54306	21.709	24	12.1315	2.19722	33.3333	6.8694	-0.0596004	-0.0885286	0.233862	4.93	14.0357	17.89	101.578	0.6029	92.2937	15	2.11356	2.14864	2.66033	2.70449	0.254136	0.254136	0.258959	0.258959	0.254136	0.254136	45.9673
300039	2018	9.5458	0.98658	8.5592	46.02	9.6946	1.58342	21.7339	24	13.443	2.19722	33.3333	8.4466	-0.0919162	-0.103814	0.207503	3.17	12.4168	15.95	100.083	0.553	89.6997	15	1.67308	1.69913	1.67888	1.70501	0.211679	0.211679	0.21189	0.21189	0.211679	0.211679	46.0135
300039	2019	9.6045	1.16039	8.44411	46.68	10.0471	1.84361	21.7679	24	14.5455	2.19722	33.3333	8.6394	-0.164463	-0.139426	0.208758	3.85	12.7453	17.12	100.211	0.5077	83.4231	15	1.8231	1.85	1.93965	1.96828	0.239949	0.239949	0.240555	0.240555	0.284318	0.284318	46.6646
300039	2020	10.3903	2.13442	8.25593	45.34	3.2354	1.77043	21.7801	24	15.5971	2.19722	33.3333	8.5386	-0.325898	-0.332861	0.201231	6.51	11.7867	18.74	102.138	0.3175	55.3664	15	1.76575	1.80576	1.87433	1.91681	0.101456	0.101456	0.104146	0.104146	0.108444	0.108444	45.3359
300039	2021	9.2647	3.58259	5.68207	44.91	4.154	1.92006	21.934	24	14.2196	2.19722	33.3333	10.957	-0.39579	-0.371778	0.204602	7.21	9.43251	18.66	101.283	0.3531	76.856	15	1.88739	1.91983	2.0127	2.04729	0.13395	0.13395	0.136031	0.136031	0.476068	0.476068	44.8959
300039	2022	11.6978	4.74921	6.94858	43.36	4.8201	1.97939	22.1724	24	11.7782	2.19722	33.3333	4.7764	-0.376534	-0.339049	0.17533	4.73	8.04632	15.96	100.962	0.2939	81.0761	15	1.96069	1.98552	2.09637	2.12292	0.181725	0.181725	0.183806	0.183806	0.667813	0.667813	43.3489
300040	2016	37.0047	3.32719	33.6775	48.36	5.5426	1.40143	21.7644	27	6.09384	2.07944	37.5	1.6617	0.478294	0.302835	0.304259	4.12	23.4201	48.71	91.1737	0.5103	159.745	15	1.50168	1.69216	1.77148	1.99617	0.376793	0.376793	0.338526	0.338526	0.376793	0.376793	48.3429
300040	2017	50.6835	17.1752	33.5083	46.87	3.6239	0.88491	22.0538	27	7.21796	2.19722	33.3333	1.4308	0.702379	0.632721	0.338904	3.37	35.3626	46.3	102.975	0.4318	157.119	15	1.26273	1.37281	1.39175	1.51307	0.289166	0.289166	0.299402	0.299402	0.289166	0.289166	46.3866
300040	2018	48.4783	20.6017	27.8766	48.18	3.2877	0.452617	22.0394	27	9.51461	2.19722	33.3333	1.3514	0.596885	0.545787	0.331356	3.59	41.5009	48.44	96.3066	0.2726	127.973	15	0.994711	1.09503	0.994208	1.10861	0.132318	0.132318	0.127282	0.127282	0.132318	0.132318	48.1779
300040	2019	58.4717	31.4609	20.3765	45.53	2.8299	0.40148	22.3236	27	8.97089	2.19722	33.3333	1.661	0.254235	0.275545	0.299928	5.44	31.6833	50.13	99.5985	0.1823	73.5577	15	0.994711	1.09503	0.994208	1.10861	0.162081	0.162081	0.161536	0.161536	0.162081	0.162081	45.5262
300040	2020	66.8256	31.4609	24.6248	40.36	2.6573	0.40148	22.6998	27	7.41797	2.19722	33.3333	1.6239	0.469245	0.521293	0.313926	3.46	31.0774	58.09	103.021	0.2103	97.7744	15	1.05211	1.10103	1.06934	1.11906	0.202805	0.202805	0.209597	0.209597	0.202805	0.202805	40.35
300040	2021	64.809	31.4609	15.6731	34.8	5.0999	0.640991	22.8653	27	9.98408	2.19722	33.3333	2.1813	0.503202	0.558539	0.316905	3.18	36.9804	52.31	102.851	0.1792	103.219	15	1.224	1.26626	1.2891	1.33362	0.318344	0.318344	0.328585	0.328585	0.318344	0.318344	34.805
300040	2022	61.8446	31.4609	18.6331	32.98	4.6061	0.451675	22.7477	27	12.1452	2.19722	33.3333	1.5302	0.529697	0.599182	0.323718	2.9	41.6258	52.93	101.114	0.1655	87.258	15	1.05509	1.09503	1.07012	1.10904	0.280799	0.280799	0.284232	0.284232	0.280799	0.280799	32.9774
300041	2016	13.4061	1.34211	12.064	47.24	6.3883	2.74107	21.3255	26	11.6135	2.19722	33.3333	3.5316	0.260581	0.11502	0.297733	4.85	42.8587	16.48	84.3358	0.6292	93.7528	15	2.18874	2.41913	2.87513	3.17778	0.240813	0.240813	0.195573	0.195573	0.240813	0.240813	47.2404
300041	2017	16.2213	0.881196	15.3401	47.4	6.2264	1.90119	21.5314	26	11.8197	2.19722	33.3333	3.4147	0.349713	0.307569	0.305917	4.45	32.8219	15.7	101.983	0.7446	126.271	15	1.64593	1.77926	2.0634	2.23055	0.260393	0.260393	0.26638	0.26638	0.260393	0.260393	47.3979
300041	2018	26.7744	0.723473	26.0509	46.57	5.925	1.17896	21.6023	26	13.1407	2.19722	33.3333	2.0457	0.307025	0.277829	0.302459	4.19	31.5486	18.58	97.2646	0.7479	139.733	15	1.30344	1.40888	1.44671	1.56374	0.278804	0.278804	0.270126	0.270126	0.279305	0.279305	46.5602
300041	2019	37.5107	1.16051	36.3502	42	7.5644	1.60779	21.7109	26	12.5377	2.19722	33.3333	1.3524	0.17332	0.205536	0.295213	4.9	29.1823	14.6	99.1886	0.7382	148.967	15	1.74455	1.86735	1.9829	2.12248	0.371465	0.371465	0.367966	0.367966	0.371014	0.371014	41.9984
300041	2020	41.6666	3.05098	38.6156	38.25	8.437	1.84326	21.9294	26	11.8005	2.07944	37.5	1.4385	0.185615	0.220965	0.292032	4.68	26.6702	17.29	100.624	0.7182	153.239	15	2.01584	2.12839	2.25992	2.3861	0.511227	0.511227	0.514811	0.514811	0.511124	0.511124	38.2495
300041	2021	49.5421	5.84852	43.6936	30.2	6.5682	1.82505	22.1997	26	9.99811	2.07944	37.5	1.2742	0.261725	0.348763	0.316173	4.63	22.9348	30.75	99.2224	0.7656	192.465	15	2.05005	2.15297	2.32047	2.43697	0.521916	0.521916	0.517525	0.517525	0.521912	0.521912	30.207
300041	2022	54.4585	17.486	36.9725	34.99	6.3989	1.17402	22.5133	26	8.42129	2.19722	33.3333	1.5123	0.19136	0.282859	0.300254	4.71	18.3355	28.81	100.496	0.7165	217.063	15	1.54388	1.5985	1.71861	1.77941	0.674052	0.674052	0.677696	0.677696	0.674305	0.674305	34.9867
300042	2016	5.1395	0.111408	4.91184	67.92	4.3337	4.55916	20.6448	25	1.84923	2.19722	33.3333	14.2317	0.192995	-0.0212378	0.229465	2.83	6.30902	27	89.1548	0.654	226.393	15	4.02201	4.07594	4.60939	4.67119	0.332626	0.332626	0.28865	0.28865	0.355838	0.355838	67.9228
300042	2017	5.1395	0.145004	4.38669	63.08	6.2295	4.48235	20.6738	25	1.98005	2.19722	33.3333	14.5502	0.516235	0.405623	0.294497	2.27	6.11883	30.28	100.341	0.9901	289.355	15	3.9539	4.00134	4.52767	4.58199	0.42058	0.42058	0.422247	0.422247	0.388156	0.388156	63.0769
300042	2018	5.1395	0.1612	4.38669	65.53	7.7869	1.73494	20.722	25	2.23049	2.19722	33.3333	14.5502	0.40878	0.419984	0.297132	2.22	5.54058	33.49	99.937	0.9915	284.385	15	1.65211	1.66909	1.77878	1.79706	0.482759	0.482759	0.482396	0.482396	0.507374	0.507374	65.5387
300042	2019	7.4606	0.0471111	7.4324	64.86	8.3649	2.93519	20.8054	25	2.42665	2.19722	33.3333	8.5181	0.395679	0.403051	0.299592	2.26	5.17984	26.81	99.9714	1.1458	281.633	15	2.68291	2.70591	3.0098	3.0356	0.358543	0.358543	0.358417	0.358417	0.367867	0.367867	64.8707
300042	2020	9.805	0.0471111	9.78766	54.61	7.3433	2.38277	20.888	25	2.60863	2.19722	33.3333	6.308	0.517519	0.53307	0.324592	2.09	4.46226	26.63	99.9819	1.3167	336.55	15	2.24007	2.25585	2.48082	2.4983	0.352556	0.352556	0.352481	0.352481	0.314108	0.314108	54.6115
300042	2021	11.0209	0.183643	10.8372	44.86	6.1018	2.45086	20.9525	25	2.84766	2.19722	33.3333	5.7616	0.442828	0.596264	0.339962	1.86	4.02916	18.51	100.049	1.57	369.993	15	2.35833	2.3717	2.56106	2.57559	0.343565	0.343565	0.343746	0.343746	0.326778	0.326778	44.8551
300042	2022	12.823	0.854877	11.9681	45.27	5.1534	1.79559	21.027	25	2.92998	2.19722	33.3333	5.4623	0.237901	0.358747	0.301588	2.56	3.63856	16.31	100.046	1.3567	293.401	15	1.82764	1.83596	1.92382	1.93258	0.31005	0.31005	0.310206	0.310206	0.360274	0.360274	45.2674
300043	2016	52.9919	27.4722	25.5197	62.4	13.0111	2.46328	22.3568	24	4.46431	1.94591	42.8571	0.8245	0.258807	0.142002	0.288319	4.83	32.1344	28.33	93.1289	0.5683	69.9378	15	2.26284	3.75077	2.9932	4.96139	0.36614	0.36614	0.341109	0.341109	0.369894	0.369894	62.4228
300043	2017	56.2711	30.8316	25.4396	61.87	6.4379	1.2734	22.5116	24	4.61886	1.94591	42.8571	0.6369	0.0750057	0.0809517	0.273829	4.51	28.4709	32.67	89.6795	0.4964	83.6264	15	1.58092	2.43241	1.83612	2.82504	0.198892	0.198892	0.177721	0.177721	0.222133	0.222133	61.8824
300043	2018	53.5756	25.0162	28.5594	54.57	6.3807	0.693591	22.5076	24	5.19909	1.94591	42.8571	0.5871	0.18656	0.176311	0.296244	4.58	34.3706	37.52	86.4277	0.4726	94.1364	15	1.15919	1.66102	1.22935	1.76155	0.19354	0.19354	0.166944	0.166944	0.19821	0.19821	54.5674
300043	2019	48.6492	13.9118	34.7373	52.61	7.533	1.11197	22.4707	24	6.4662	1.94591	42.8571	0.5563	0.410857	0.436414	0.3246	4.37	35.1603	43.95	98.3505	0.4437	104.529	15	1.44004	2.09142	1.59846	2.3215	0.209296	0.209296	0.205343	0.205343	0.209707	0.209707	52.6039
300043	2020	45.1719	12.0883	33.0837	50.45	2.0766	0.79386	22.4022	24	8.00985	1.94591	42.8571	0.4351	0.672217	0.770263	0.390195	7.22	41.6303	52.34	123.174	0.314	72.9838	15	1.1851	1.89986	1.24558	1.99681	0.020914	0.020914	0.024532	0.024532	0.02084	0.02084	50.4559
300043	2021	52.7682	15.3169	37.4512	45.51	-14.524	1.00264	22.2284	24	10.2224	1.94591	42.8571	0.4351	0.323003	0.36506	0.361504	8.42	43.7395	49.23	100.03	0.2852	64.5659	15	1.3997	2.1501	1.53032	2.35074	-0.533788	-0.533788	-0.533984	-0.533984	-0.642462	-0.642462	45.5087
300043	2022	57.1188	22.2289	34.8899	43.47	-5.5702	0.853482	22.1888	24	11.7543	1.94591	42.8571	0.4351	0.430019	0.480144	0.349314	5.89	42.1383	46.73	100.907	0.3636	76.5461	15	1.32007	1.91515	1.42467	2.06691	-0.250068	-0.250068	-0.252455	-0.252455	-0.219233	-0.219233	43.475
300044	2016	56.3653	1.40437	54.961	36.87	7.0952	2.39262	21.4542	27	1.20397	2.19722	33.3333	0.6772	0.157326	-0.269368	0.256191	4.06	17.2773	61.74	48.771	0.6003	131.154	15	2.35228	2.49093	2.95628	3.13053	0.30035	0.30035	0.132604	0.132604	0.307601	0.307601	36.8769
300044	2017	45.6612	4.1799	41.4813	45.99	7.3675	1.51173	22.1806	27	1.77015	2.19722	33.3333	0.7686	0.354694	0.285221	0.299107	4.87	11.1327	60.33	97.8124	0.4704	166.315	15	1.5398	2.14791	1.96835	2.74571	0.417035	0.417035	0.40666	0.40666	0.412132	0.412132	45.9887
300044	2018	49.529	9.91801	39.8703	45.02	3.0566	0.987012	22.285	27	1.89666	2.19722	33.3333	1.2419	0.0368182	0.0401065	0.263694	6.08	16.4015	42.15	100.071	0.285	125.735	15	1.28698	1.73447	1.47705	1.99064	0.127534	0.127534	0.127627	0.127627	0.127534	0.127534	45.0336
300044	2019	61.9468	18.1602	43.0203	40.17	-9.9133	1.11561	22.2523	27	2.81512	2.19722	33.3333	1.2406	0.105113	0.120899	0.290072	6.88	20.2832	49	99.5382	0.2674	124.755	15	1.49369	1.74785	1.73942	2.0354	-0.610713	-0.610713	-0.607826	-0.607826	-0.610718	-0.610718	40.165
300044	2020	72.6094	26.3508	42.4668	32.9	-9.6671	1.05254	22.2977	27	3.46247	2.19722	33.3333	1.0741	0.455236	0.528885	0.363004	6.53	34.8607	63.09	99.7639	0.2953	130.58	15	1.67545	2.12976	1.83499	2.33256	-0.551511	-0.551511	-0.549994	-0.549994	-0.551358	-0.551358	32.9117
300044	2021	68.7631	15.8242	52.9389	22.22	-6.7426	0.770125	21.9233	27	2.18617	2.19722	33.3333	1.2272	0.251611	0.306226	0.359011	9.58	23.7872	67.08	99.4497	0.2613	176.78	15	1.39723	1.6044	1.45775	1.6739	-0.46077	-0.46077	-0.458419	-0.458419	-0.46048	-0.46048	22.2322
300044	2022	59.0781	21.8235	37.2546	22.22	-2.5662	1.11388	21.3945	27	4.20934	2.19722	33.3333	1.425	-0.458149	-0.437971	0.369326	19.9	35.2749	41.73	94.1267	0.1464	90.2387	15	1.61235	1.97045	1.70466	2.08326	-0.299686	-0.299686	-0.291901	-0.291901	-0.305993	-0.305993	22.2322
300045	2016	20.7977	2.21971	18.5779	54.5	4.2145	5.83009	20.9572	23	6.87092	2.19722	33.3333	2.8978	-1.54332	-1.76318	0.313039	28.67	25.903	27.54	45.4788	0.3457	57.492	15	4.05076	5.13865	6.03807	7.65968	0.088758	0.088758	0.026976	0.026976	0.088758	0.088758	54.4982
300045	2017	27.0943	1.74186	25.3524	51.96	5.5657	3.46742	21.3489	23	5.20466	2.19722	33.3333	1.9838	-0.336064	-0.307327	0.26955	10.93	18.7728	26.78	100.306	0.3645	78.8569	15	2.70266	4.03434	3.73837	5.58037	0.141446	0.141446	0.141904	0.141904	0.141446	0.141446	51.9709
300045	2018	19.6932	2.1929	17.5003	51.72	6.3498	1.98711	21.5767	23	4.63021	2.19722	33.3333	3.2444	-0.646011	-0.566324	0.304418	17.23	15.2594	32.51	100.081	0.3221	98.417	15	1.7063	2.33049	2.18404	2.983	0.194006	0.194006	0.194186	0.194186	0.194006	0.194006	51.726
300045	2019	26.0324	2.26974	23.7627	48.31	-6.2107	2.48117	21.5606	23	3.20012	2.19722	33.3333	2.4138	-1.03044	-0.985388	0.354361	26.53	18.747	29.98	98.1676	0.2752	91.6902	15	2.17008	2.78423	2.74149	3.51736	-0.239291	-0.239291	-0.234968	-0.234968	-0.239289	-0.239289	48.3217
300045	2020	26.9646	2.48619	24.4784	40.98	2.0097	2.52691	21.5963	23	3.01739	2.19722	33.3333	2.1885	-0.878619	-0.817737	0.352134	24.43	20.41	29.96	102.102	0.2742	88.9759	15	2.25344	2.91145	2.79655	3.61315	0.047523	0.047523	0.04894	0.04894	0.047365	0.047365	40.9904
300045	2021	31.2888	3.14298	28.1458	41.04	-9.7269	3.23926	21.5141	23	3.54192	2.19722	33.3333	2.0021	-0.760812	-0.779056	0.31866	21.01	20.7515	23.25	98.0659	0.2892	96.5233	15	2.83095	3.35848	3.55215	4.21408	-0.369623	-0.369623	-0.362413	-0.362413	-0.37	-0.37	41.0501
300045	2022	24.1692	3.10656	21.0626	40.43	-5.7867	1.89863	21.5471	23	4.20553	2.19722	33.3333	2.4407	-1.1504	-1.21565	0.34898	29.51	21.9558	21.5	99.4729	0.1717	54.6236	15	1.76222	2.14974	2.14032	2.61099	-0.166481	-0.166481	-0.165426	-0.165426	-0.167241	-0.167241	40.4166
300046	2016	24.6627	0.617666	24.0451	54.48	3.3988	3.37578	20.7733	20	10.4006	2.07944	37.5	1.7628	-0.0732787	-0.178077	0.201612	3.78	16.3269	29.68	94.7202	0.257	45.5917	15	3.52689	5.4083	3.62241	5.55477	0.27128	0.27128	0.254382	0.254382	0.27128	0.27128	54.4782
300046	2017	18.2671	0.30106	17.9661	49.58	5.7718	3.07648	20.7487	20	12.4086	2.19722	33.3333	2.4435	-1.13389	-0.931532	0.129703	4	15.2579	26.73	45.4788	0.2683	52.5758	15	3.25915	4.77485	3.25915	4.77485	0.375759	0.375759	0.019376	0.019376	0.375759	0.375759	49.5878
300046	2018	14.7265	0.253806	14.4727	49.04	9.2377	2.24606	20.7724	20	13.7545	2.19722	33.3333	3.397	-0.24929	-0.217982	0.191133	1.87	13.6164	33.84	79.7386	0.4028	76.0198	15	2.39332	3.35036	2.39332	3.35036	0.402455	0.402455	0.310084	0.310084	0.402455	0.402455	49.026
300046	2019	24.1351	0.283505	23.8516	35.93	-22.5356	4.22669	20.5085	20	20.0695	2.19722	33.3333	2.5241	0.0776357	0.0656494	0.228075	5.02	16.0307	18.28	122.3	0.2853	51.8469	15	4.46805	4.53178	4.46805	4.53178	-1.03912	-1.03912	-1.25819	-1.25819	-1.03934	-1.03934	35.9283
300046	2020	16.1354	0.297237	15.8381	36.01	4.0444	6.93985	20.461	20	23.1687	2.07944	37.5	4.1134	0.179885	0.207361	0.262555	3.3	15.0206	44.02	102.338	0.4927	74.6625	15	6.651	7.20435	7.10121	7.20435	0.141261	0.141261	0.144695	0.144695	0.141605	0.141605	36.0034
300046	2021	6.8964	0.234156	6.66229	35.33	4.1925	4.97051	20.8252	20	17.3318	2.19722	33.3333	11.9765	-0.341775	-0.306272	0.182287	4.45	9.87904	17.33	99.5312	0.3506	61.9603	15	5.03948	5.10451	5.03948	5.10451	0.180803	0.180803	0.179817	0.179817	0.180491	0.180491	35.3397
300046	2022	7.7855	0.24778	7.53773	29.26	0.7445	3.05805	20.8605	20	17.384	2.19722	33.3333	10.4689	-0.366374	-0.321703	0.198269	5.88	9.03488	25.27	98.7061	0.3124	65.585	15	3.13014	3.17196	3.1359	3.1778	0.079106	0.079106	0.078036	0.078036	0.079061	0.079061	29.2584
300047	2017	28.8565	6.30477	22.5517	34.81	5.9036	1.07865	22.133	31	1.46858	2.3979	36.3636	2.0883	-0.332737	-0.335711	0.242084	8	11.3078	11.2	97.8912	0.8143	62.0276	15	1.25031	1.58903	1.36722	1.73761	0.448645	0.448645	0.439048	0.439048	0.448645	0.448645	34.8109
300047	2018	32.987	0.394632	32.5924	35.08	7.0798	0.947614	22.2663	31	1.57129	2.3979	36.3636	1.3932	-0.255937	-0.247534	0.254018	7.69	12.5102	11.94	98.8097	0.8586	76.4838	15	1.20806	1.48469	1.27748	1.57001	0.612498	0.612498	0.604577	0.604577	0.612498	0.612498	35.0782
300047	2019	42.5748	0.345673	42.2292	31.5	4.5822	0.884332	22.4708	31	1.52016	2.19722	33.3333	1.1257	-0.296941	-0.266555	0.239616	7.09	8.94857	10.06	100.368	0.8582	83.1002	15	1.24813	1.47279	1.31008	1.54589	0.239473	0.239473	0.240463	0.240463	0.258825	0.258825	31.5138
300047	2020	42.9311	0.258051	42.6731	29.84	4.604	0.799572	22.524	31	1.71175	2.19722	33.3333	0.9586	-0.199552	-0.186686	0.238926	5.89	9.06565	9.72	100.09	0.891	100.693	15	1.18807	1.39542	1.22888	1.44336	0.274115	0.274115	0.27441	0.27441	0.280414	0.280414	29.8542
300047	2021	43.9581	1.10144	42.8567	28.15	2.8361	0.796199	22.5631	31	1.94955	2.19722	33.3333	1.0167	-0.226794	-0.167737	0.251923	6.58	9.06051	13.9	100.584	0.9092	93.6172	15	1.19625	1.40333	1.23578	1.4497	0.128197	0.128197	0.129144	0.129144	0.142912	0.142912	28.1402
300047	2022	45.7419	1.56156	44.1803	23.37	2.6577	0.585677	22.6002	31	2.04206	2.19722	33.3333	0.9561	-0.242847	-0.207233	0.239389	6.21	8.39678	11.09	100.236	0.8874	91.6365	15	1.03617	1.20557	1.0431	1.21363	0.117004	0.117004	0.11736	0.11736	0.058682	0.058682	23.3795
300048	2016	45.9654	22.4505	23.5149	36.5367	6.7814	1.31326	22.3182	21	3.41856	2.19722	33.3333	1.491	-0.212757	-0.462537	0.251423	7.55	39.0256	27.19	59.3592	0.3418	63.1074	15	1.62841	1.85617	1.77292	2.02088	0.282439	0.282439	0.145395	0.145395	0.282439	0.282439	48.2814
300048	2017	43.5598	9.63903	33.9208	47.18	1.3372	0.898438	22.2679	21	4.62328	2.19722	33.3333	1.175	-0.5682	-0.4558	0.253452	10.06	31.4915	20.17	82.688	0.281	54.8935	15	1.29421	1.48939	1.33404	1.53522	0.050018	0.050018	0.042508	0.042508	0.050018	0.050018	47.1663
300048	2018	43.5917	9.40673	34.185	45.18	-4.7291	0.649441	22.1471	21	7.11755	1.94591	42.8571	1.2141	-0.123417	-0.128844	0.273059	8.66	33.8208	18.44	99.1447	0.2729	66.7939	15	1.07616	1.19392	1.08536	1.20413	-0.248701	-0.248701	-0.246763	-0.246763	-0.248701	-0.248701	45.1791
300048	2019	38.073	7.78085	30.2922	33.59	1.0831	0.715105	22.0463	21	8.53344	1.94591	42.8571	1.2259	0.695845	0.639752	0.333394	7.55	31.4773	16.11	151.093	0.3297	74.8409	15	1.09372	1.22308	1.09583	1.22545	-0.0102	-0.0102	-0.003059	-0.003059	-0.011142	-0.011142	33.5831
300048	2020	36.7624	5.23501	31.5274	32.81	-18.7656	2.04981	21.6788	21	10.7613	1.94591	42.8571	1.3713	-0.0796714	-0.0421267	0.282521	8.01	34.2214	14.03	99.4813	0.3955	102.661	15	2.39384	2.52598	2.41743	2.55088	-0.566975	-0.566975	-0.564102	-0.564102	-0.573826	-0.573826	32.8185
300048	2021	26.4401	2.55699	23.8832	31.25	2.1501	3.16718	21.6334	21	8.19534	1.94591	42.8571	2.0121	-0.0370752	0.0214262	0.265309	5.4	31.8998	13.17	95.8987	0.4737	117.944	25	3.40474	3.66395	3.43158	3.69283	0.043419	0.043419	0.041548	0.041548	0.045376	0.045376	31.2522
300048	2022	31.4303	1.56557	29.8647	29.21	1.7307	1.93892	21.745	21	8.55515	1.94591	42.8571	1.8659	0.150016	0.215116	0.303301	5.99	28.9834	24.63	100.161	0.5411	165.941	25	2.25143	2.38546	2.25322	2.38735	0.029735	0.029735	0.029805	0.029805	0.034435	0.034435	29.2202
300049	2016	24.1479	13.106	11.0419	42.13	8.4531	2.29158	21.6015	23	2.68586	2.3979	36.3636	4.6263	-0.258996	-0.33159	0.22408	7.99	12.1635	16.98	99.2056	0.3719	133.601	15	2.31672	2.6836	2.53306	2.93421	0.562712	0.562712	0.557072	0.557072	0.642391	0.642391	42.126
300049	2017	22.8154	14.1065	8.70898	42.76	6.5895	1.40324	21.6406	23	3.18757	2.3979	36.3636	5.2856	-0.295336	-0.274262	0.257975	10.13	17.2236	19.02	103.46	0.3462	130.921	15	1.54692	1.90168	1.63139	2.00553	0.356823	0.356823	0.37799	0.37799	0.49478	0.49478	42.7634
300049	2018	29.1416	18.322	10.8196	38.96	5.1261	1.2498	21.4814	23	4.49986	2.3979	36.3636	3.2956	-0.329123	-0.292463	0.278504	12.08	20.3588	14.69	106.156	0.374	138.503	15	1.46903	1.89072	1.54122	1.98363	0.171733	0.171733	0.198915	0.198915	0.142301	0.142301	38.9714
300049	2019	31.0486	20.395	10.6536	36.79	5.8796	0.888446	21.5343	23	4.71755	2.3979	36.3636	3.4473	-0.362359	-0.329168	0.28324	12.39	23.5884	12.73	100.391	0.3794	160.258	15	1.17245	1.57418	1.19893	1.60973	0.380632	0.380632	0.382516	0.382516	0.140974	0.140974	36.7889
300049	2020	29.4698	19.3323	10.1375	36.55	5.012	0.937125	21.552	23	5.08906	2.3979	36.3636	3.75	-0.319958	-0.302782	0.283934	12.59	22.7583	11.94	105.028	0.3557	158.963	15	1.20302	1.59948	1.23182	1.63777	0.343159	0.343159	0.364948	0.364948	0.290574	0.290574	36.5472
300049	2021	28.478	17.6546	10.8234	36.63	7.7536	1.53165	21.6494	23	4.99897	2.3979	36.3636	3.8151	-0.358168	-0.335375	0.264248	10.98	22.141	12.12	99.793	0.3732	139.3	15	1.71523	2.19593	1.81643	2.3255	0.562785	0.562785	0.561296	0.561296	0.524737	0.524737	36.6264
300049	2022	27.6261	18.2393	9.38687	37.33	7.4337	2.54738	21.6486	23	5.61851	2.19722	33.3333	4.7847	-0.285784	-0.256334	0.267934	10.17	22.4416	14.36	100.546	0.3997	135.952	15	2.59935	3.33055	2.82364	3.61794	0.552635	0.552635	0.556611	0.556611	0.195647	0.195647	37.3287
300050	2016	13.1382	0.665636	12.4726	58.63	4.688	2.63763	21.6314	23	4.99566	1.60944	40	4.1295	-0.808481	-0.957724	0.188854	11.8	9.58221	20.07	77.776	0.2996	37.9024	15	2.16272	2.7179	2.76901	3.47983	0.24077	0.24077	0.181808	0.181808	0.243274	0.243274	58.6355
300050	2017	20.6383	0.587287	20.051	48.88	3.7467	1.25115	21.984	23	4.0995	1.60944	40	1.938	-0.458291	-0.443444	0.194139	7.32	6.85659	25.38	99.7149	0.2946	36.9467	15	1.27149	1.91129	1.45754	2.19094	0.177264	0.177264	0.176627	0.176627	0.175229	0.175229	48.8914
300050	2018	21.9634	0.494844	21.4686	47.88	1.5128	0.924391	22.0208	23	4.27881	1.60944	40	1.6	-0.582999	-0.546059	0.18289	8.17	4.846	17.67	101.19	0.2736	61.5675	15	1.09759	1.68747	1.14403	1.75886	0.095102	0.095102	0.096305	0.096305	0.096318	0.096318	47.8748
300050	2019	27.5234	0.207279	27.3161	42.47	-13.47	0.939056	21.9158	23	4.15159	1.60944	40	1.5905	-0.511305	-0.480874	0.191573	7.29	4.80986	20.39	95.5535	0.3578	101.002	15	1.15206	1.58479	1.21429	1.6704	-0.891765	-0.891765	-0.852995	-0.852995	-0.890365	-0.890365	42.468
300050	2020	21.2591	0.423231	20.8358	37.2	1.3089	1.0291	21.8472	23	4.56565	1.60944	40	1.8544	-1.07312	-1.077	0.211496	15.41	9.28053	24.33	78.0599	0.2119	58.558	15	1.21019	1.67316	1.24169	1.71672	0.04262	0.04262	0.028542	0.028542	0.030917	0.030917	37.2066
300050	2021	36.0631	2.57109	33.492	32.44	-31.263	1.69161	21.1823	23	6.18529	2.07944	37.5	1.5797	-0.729184	-0.739671	0.253093	15.75	13.2661	30.17	97.2224	0.1618	36.9119	15	1.94385	2.024	2.05225	2.13686	-1.97301	-1.97301	-1.97411	-1.97411	-2.00304	-2.00304	32.4476
300050	2022	35.1918	2.48078	32.711	31.21	-26.8467	2.03122	20.7804	23	9.96634	2.19722	33.3333	1.7634	-0.123667	-0.104751	0.242042	6.46	17.6175	27.55	104.047	0.3544	57.6338	15	2.25816	2.32635	2.38313	2.4551	-0.676214	-0.676214	-0.702134	-0.702134	-0.674936	-0.674936	31.2046
300051	2016	30.0353	9.34165	20.6936	48.77	3.8008	3.79565	21.0795	20	3.75558	1.60944	57.1429	0.6875	-0.345282	-0.434018	0.21353	8.43	6.77841	40.28	96.1322	0.2227	25.6919	15	2.94249	5.77733	4.096	8.04215	0.141111	0.141111	0.135662	0.135662	0.141111	0.141111	48.7738
300051	2017	31.1873	21.1337	10.0536	48.67	4.2506	2.30469	21.1448	20	3.23316	1.60944	57.1429	1.9004	0.0857051	0.0956823	0.302878	8.06	36.4818	36.12	101.654	0.2206	36.0268	15	2.07815	3.81357	2.61656	4.80159	0.152285	0.152285	0.154796	0.154796	0.152285	0.152285	48.6875
300051	2018	45.8624	31.3382	14.5242	46.29	-26.5193	1.99224	20.8037	20	5.94476	1.60944	57.1429	1.2457	0.00784006	-0.01887	0.333989	11.68	52.0151	20.56	99.9527	0.1801	31.6451	15	2.00552	2.86135	2.45086	3.49672	-0.992825	-0.992825	-0.992356	-0.992356	-0.992825	-0.992825	46.2982
300051	2019	61.3063	31.4609	21.4884	44.03	-24.3348	2.80877	20.5107	20	9.66	1.60944	57.1429	1.1723	0.09821	0.148657	0.337879	9.37	56.2827	14.47	99.9999	0.3047	43.6831	15	2.48937	2.84529	3.42183	3.91107	-0.701025	-0.701025	-0.701025	-0.701025	-0.739307	-0.739307	44.0152
300051	2020	65.649	31.4609	29.0176	38.85	-6.3648	2.74316	20.3664	20	12.6992	1.79176	50	0.732	-0.056845	0.0329274	0.347276	11.68	56.2827	12.65	99.9286	0.2939	48.401	15	3.39931	3.65037	3.39965	3.65073	-0.196202	-0.196202	-0.196063	-0.196063	-0.263847	-0.263847	38.8586
300051	2021	66.6367	31.4609	22.1242	40.21	-0.8135	2.5297	20.2911	20	15.3422	1.94591	42.8571	0.7522	0.0526555	0.0620817	0.350687	11.82	56.2827	12.82	102.144	0.2732	56.1862	15	3.19576	3.44735	3.19607	3.44769	-0.074648	-0.074648	-0.076181	-0.076181	-0.062804	-0.062804	40.2119
300051	2022	69.1935	31.4609	21.5972	39.97	-1.7223	5.69062	20.1868	20	19.1141	1.94591	42.8571	0.5046	0.110057	0.0917539	0.347506	11.18	56.2827	12.18	102.597	0.2877	53.6151	15	6.38154	6.93171	6.38256	6.93281	-0.089736	-0.089736	-0.091917	-0.091917	-0.0943	-0.0943	39.9731
300052	2016	11.6416	3.41569	8.22593	45.07	-4.0562	5.64691	20.8229	21	4.31463	1.94591	42.8571	4.4909	-0.31468	0.0834501	0.494676	29.51	6.79799	65.52	172.282	0.2723	52.5079	15	5.7495	7.14557	5.76333	7.16276	-0.251209	-0.251209	-0.573731	-0.573731	-0.261914	-0.261914	45.0622
300052	2017	31.2569	2.72204	28.5349	45.62	4.8328	3.2634	20.8542	21	7.3177	1.94591	42.8571	1.6195	-0.802968	-0.70703	0.336003	20.75	13.2716	53.86	92.0817	0.2791	61.4163	15	3.56774	3.76334	3.57597	3.77202	0.188506	0.188506	0.171841	0.171841	0.20015	0.20015	45.6064
300052	2018	37.7009	2.33251	35.3684	44.98	4.0749	2.17736	20.9286	21	6.59846	1.94591	42.8571	1.2223	-0.583943	-0.501723	0.27723	13.42	10.1727	49.32	89.4555	0.2821	83.0859	15	2.52696	2.61477	2.55437	2.64313	0.143731	0.143731	0.125155	0.125155	0.13454	0.13454	44.9748
300052	2019	41.02	3.12467	38.3329	43.95	4.4115	2.84139	21.0868	21	6.8084	1.94591	42.8571	1.2091	-0.300157	-0.266862	0.259796	9.06	12.539	40.72	90.951	0.3292	132.284	15	3.26384	3.35026	3.29545	3.3827	0.16324	0.16299	0.146725	0.146501	0.027382	0.02734	43.943
300052	2020	33.9199	3.30255	30.3273	22.32	-10.6205	2.31205	20.7763	21	12.356	1.60944	57.1429	1.2324	-0.0302341	0.0370016	0.342976	12.22	24.4726	60.38	103.246	0.2165	65.7796	15	2.67438	2.73844	2.68756	2.75194	-0.549575	-0.549084	-0.566478	-0.565973	-0.53131	-0.530836	22.3192
300052	2021	41.0734	8.30366	32.6557	22.3	-4.1693	7.98446	20.7926	21	15.2293	1.60944	57.1429	1.0115	-0.878502	-0.78444	0.295091	15.37	23.1953	53.54	58.742	0.3206	67.5521	15	6.651	7.97046	8.48152	8.64986	-0.167711	-0.16765	-0.092249	-0.092215	-0.215044	-0.214966	22.2894
300052	2022	43.2391	9.25941	33.9797	22.22	-7.8345	5.51583	20.6745	21	20.8744	1.60944	57.1429	0.7436	-0.537234	-0.545231	0.393827	23.26	25.8046	53.72	98.103	0.273	52.3351	15	5.93305	6.03839	5.94822	6.05383	-0.291395	-0.291222	-0.285465	-0.285296	-0.327514	-0.32732	22.2322
300053	2016	22.5691	1.0911	21.478	34.19	5.1981	3.48679	21.6525	24	3.54731	2.19722	33.3333	1.7141	-0.290666	-0.459928	0.17949	4.7	15.7602	22.53	81.1961	0.2778	66.3432	15	2.97621	4.97899	3.71248	6.21073	0.135548	0.135548	0.10542	0.10542	0.14244	0.14244	34.1843
300053	2017	24.9985	1.15553	23.8429	34.12	5.4446	3.22666	21.7364	24	3.82243	2.07944	37.5	1.4722	-0.191075	-0.18382	0.19365	3.87	17.2239	13.41	100.212	0.2795	95.4588	15	2.84463	4.58457	3.47665	5.60315	0.193219	0.193219	0.193698	0.193698	0.186628	0.186628	34.1184
300053	2018	21.8452	1.74879	20.0964	37.45	3.4603	1.39745	22.1343	24	3.69497	2.19722	33.3333	2.3639	-0.254649	-0.238882	0.222635	6.85	19.2587	16.18	100.601	0.2644	104.618	15	1.43405	2.04955	1.6159	2.30945	0.13508	0.13508	0.13602	0.13602	0.136835	0.136835	37.4356
300053	2019	25.8587	6.27749	19.5812	40.25	-5.6131	2.2094	22.0963	24	5.67563	2.19722	33.3333	1.7773	-1.29605	-1.24633	0.342592	29.51	18.8508	18.27	100.071	0.2117	75.9094	15	2.23084	2.9259	2.46798	3.23693	-0.332881	-0.332881	-0.333111	-0.333111	-0.331544	-0.331544	40.2419
300053	2020	22.8919	2.64291	20.249	36.79	3.2183	1.61381	22.0927	24	8.58475	2.19722	33.3333	1.8499	-0.664124	-0.606458	0.348775	23.19	23.7892	16.5	121.089	0.2208	81.141	15	1.75891	2.33361	1.84273	2.44482	0.15415	0.15415	0.192067	0.192067	0.151516	0.151516	36.7965
300053	2021	21.2793	3.28708	17.9922	34.08	1.1077	1.82927	22.0852	24	9.98372	2.19722	33.3333	2.0405	-0.346145	-0.387628	0.314211	17.0254	24.9934	22.83	113.876	0.1776	77.9407	15	1.93881	2.67305	2.04206	2.81539	0.060668	0.060668	0.069067	0.069067	0.057224	0.057224	34.0868
300053	2022	20.9554	2.48457	18.4708	33.02	-18.6173	1.55585	21.8721	24	13.9275	2.07944	37.5	2.1322	-0.823102	-0.828564	0.322858	22.15	20.6919	35.76	96.1946	0.1206	69.1806	15	1.69572	2.04092	1.7654	2.12478	-0.821094	-0.814915	-0.78513	-0.779221	-0.818327	-0.812169	32.7868
300054	2016	17.5585	0.802734	16.7558	54.06	12.8065	3.567	21.8177	24	4.37324	2.19722	33.3333	2.0588	-0.124987	-0.214881	0.240668	6.53	21.7321	14.75	95.4053	0.5482	62.8649	15	2.72176	4.16259	3.74259	5.72382	0.528444	0.528444	0.4994	0.4994	0.528444	0.528444	54.0744
300054	2017	6.9763	0.836368	6.13996	45.56	11.8045	2.80251	22.0875	24	3.40332	2.19722	33.3333	8.2799	-0.365975	-0.347033	0.212442	6.67	13.808	12.72	97.2312	0.4928	74.3112	15	2.29554	3.07732	2.87227	3.85047	0.356625	0.356625	0.34454	0.34454	0.356625	0.356625	45.55
300054	2018	5.9442	1.27412	4.67004	48.4	8.0082	1.54425	22.0997	24	4.41888	2.19722	33.3333	10.1257	-0.548785	-0.504668	0.242943	11.69	15.6038	17.88	99.9865	0.3398	70.3258	15	1.43216	1.97055	1.60369	2.20656	0.282534	0.282534	0.282488	0.282488	0.282534	0.282534	48.4133
300054	2019	7.2102	1.85041	5.35981	45.8	0.5554	2.31251	22.1588	24	6.13578	2.19722	33.3333	8.1439	-1.3403	-1.23388	0.195635	14.63	16.7643	14.42	62.8962	0.2815	46.4723	15	2.01244	2.78282	2.38461	3.29746	0.016726	0.016726	0.005095	0.005095	0.016663	0.016663	45.7899
300054	2020	16.2022	5.1535	11.0487	46.02	-2.4682	3.96467	22.2162	24	7.03969	2.19722	33.3333	4.066	0.672837	0.739365	0.362782	10.26	21.672	20.42	172.282	0.42	60.3608	15	3.30239	4.20907	4.12669	5.25969	-0.140444	-0.140444	-0.273328	-0.273328	-0.133081	-0.133081	46.0131
300054	2021	16.6837	5.38195	11.3017	39.6	5.8508	4.48234	22.3539	24	7.51608	2.19722	33.3333	3.6589	-0.381885	-0.359319	0.282098	12.06	20.9942	21.01	98.6611	0.493	72.735	15	3.78192	4.633	4.64944	5.69574	0.260412	0.260412	0.256236	0.256236	0.259583	0.259583	39.6171
300054	2022	20.2231	8.64653	11.5766	42.86	8.8106	3.5897	22.4497	24	8.29949	2.19722	33.3333	3.238	-0.307584	-0.300913	0.285076	11.72	21.4283	19.71	101.416	0.5074	76.7913	15	3.17344	3.717	3.79299	4.44267	0.479083	0.479083	0.486277	0.486277	0.472999	0.472999	42.8451
300055	2016	24.2619	6.49363	17.7683	50.91	4.7757	1.94219	22.7107	26	2.99976	1.94591	42.8571	2.3326	0.481122	0.299841	0.264219	2.04	12.4132	68.8	93.6007	0.2536	114.137	15	1.80478	1.99355	2.18481	2.41333	0.305158	0.305158	0.282531	0.282531	0.305336	0.305336	50.9124
300055	2017	26.7818	2.59396	24.1879	49.47	4.0654	2.27492	22.8025	26	3.39154	1.94591	42.8571	1.4959	0.515033	0.428781	0.284122	2.46	12.9859	67.7	100.364	0.2708	150.199	15	2.5431	2.76052	2.5431	2.76052	0.352617	0.352617	0.354196	0.354196	0.353111	0.353111	49.4736
300055	2018	22.8978	2.37081	20.527	50.45	-1.8489	0.894379	22.7274	26	4.23509	1.94591	42.8571	1.5165	-0.157812	-0.138972	0.196833	2.7	14.0178	38.4	88.9442	0.1718	92.5423	15	1.12306	1.19702	1.12336	1.19734	-0.105993	-0.105993	-0.097587	-0.097587	-0.092428	-0.092428	50.459
300055	2019	18.8362	7.35446	11.4817	44.49	-0.6653	0.805846	22.6919	26	3.68932	1.94591	42.8571	2.553	1.13925	1.02849	0.318437	3.33	12.1943	53.44	166.361	0.1152	72.2378	15	0.994711	1.09503	0.994208	1.10861	0.082071	0.082071	0.096745	0.096745	0.082334	0.082334	44.4937
300055	2020	17.3942	1.97227	15.4219	43.61	-7.2213	0.800011	22.6016	26	4.82626	1.94591	42.8571	3.803	0.395642	0.435287	0.284351	2.45	20.0754	75.99	100.224	0.0962	54.7282	15	0.994711	1.09503	0.994208	1.10861	-0.434924	-0.434924	-0.436014	-0.436014	-0.435947	-0.435947	43.6055
300055	2021	23.5749	6.25115	17.3238	39.95	4.4255	1.5533	22.7046	26	6.95435	1.94591	42.8571	2.2973	0.347716	0.414563	0.302331	3.59	37.5004	32.54	98.9661	0.2913	166.472	15	1.78715	1.89087	1.78905	1.89288	0.318264	0.318264	0.314729	0.314729	0.318548	0.318548	39.946
300055	2022	30.5076	5.39444	25.1132	43.65	1.6368	0.852454	22.7505	26	8.34384	1.94591	42.8571	1.0884	0.384952	0.457964	0.305839	3.66	35.9108	24.71	103.546	0.3661	211.164	15	1.122	1.18133	1.15753	1.21873	0.132282	0.132282	0.13744	0.13744	0.131959	0.131959	43.6499
300056	2016	57.7905	10.5337	47.2568	52.57	-3.6318	2.23682	21.7477	23	5.04758	2.19722	33.3333	0.9334	0.579848	0.563263	0.314283	4.58	12.5993	52.61	122.496	0.4396	148.134	15	2.06412	2.83127	2.88223	3.95344	-0.304489	-0.295569	-0.360071	-0.349522	0.587038	0.569841	51.0358
300056	2017	48.3364	6.8633	41.4731	55.35	2.8953	1.05109	21.7257	23	6.31139	2.19722	33.3333	1.0524	0.516504	0.447285	0.315616	3.74	17.4285	58.89	95.8381	0.4751	212.517	15	1.29632	1.77808	1.53445	2.10471	0.08717	0.08717	0.08195	0.08195	0.086492	0.086492	55.3561
300056	2018	62.9544	1.42315	61.5312	54.36	-15.2242	0.785911	21.6918	23	7.85	2.19722	33.3333	0.5665	-0.114612	-0.0985949	0.237811	5.95	16.2027	28.86	99.0754	0.2935	129.999	15	1.2298	1.46719	1.41545	1.68868	-1.12234	-1.12234	-1.11186	-1.11186	-1.12156	-1.12156	54.3722
300056	2019	43.1022	3.61933	39.4829	63.4	0.2574	1.34694	21.3668	23	13.7113	2.19722	33.3333	1.2011	0.280326	0.318252	0.290758	2.23	23.5938	37.11	86.0479	0.6505	215.751	15	1.63688	2.0504	1.77796	2.22712	-0.026139	-0.026139	-0.020116	-0.020116	-0.026395	-0.026395	63.4088
300056	2020	30.1824	3.18665	26.9958	62.54	3.6829	1.42792	21.2056	23	16.0453	2.07944	37.5	1.6223	-0.223128	-0.185342	0.258151	1.69	15.0537	52.24	45.4788	1.0357	122.854	15	1.72974	2.12399	1.72974	2.12399	0.101257	0.101257	-0.006214	-0.006214	0.101469	0.101469	62.5396
300056	2021	51.2889	6.39396	44.8949	53.1	-27.7241	1.99002	20.9825	23	23.1921	2.19722	33.3333	0.7902	0.387903	0.499076	0.327544	2.27	22.1428	62.73	91.2382	0.7834	67.1392	15	2.50291	2.59639	2.50291	2.59639	-1.09302	-1.09302	-0.99775	-0.99775	-1.09411	-1.09411	53.0956
300056	2022	60.6379	7.85892	52.779	44.75	-8.0962	2.11412	20.9687	23	27.4439	2.19722	33.3333	0.5888	0.214815	0.344112	0.309571	2.15	32.7872	43.01	83.3706	0.7825	57.5175	15	2.72001	3.13563	2.7205	3.13619	-0.287332	-0.287332	-0.234507	-0.234507	-0.286664	-0.286664	44.7463
300057	2016	39.9675	1.24048	38.7271	61.69	3.0632	1.34809	22.2433	26	15.805	2.19722	33.3333	0.7557	0.407271	0.257208	0.291139	3.24	40.4356	19.64	86.7526	0.491	174.681	15	1.45506	1.65584	1.74776	1.98893	0.214071	0.214071	0.180531	0.180531	0.214357	0.214357	61.6942
300057	2017	49.6998	4.2827	45.4171	63.4	3.3238	0.801256	22.4435	26	16.1917	2.19722	33.3333	0.8391	0.620118	0.587243	0.333692	2.43	40.6569	24.8	94.0993	0.6325	237.458	15	1.19951	1.33457	1.29825	1.44443	0.205466	0.205466	0.189579	0.189579	0.205223	0.205223	63.4034
300057	2018	56.0169	14.2729	41.7441	64.47	4.1559	0.431856	22.5593	26	17.0853	2.19722	33.3333	1.0689	0.721521	0.713915	0.360125	2.73	35.6936	35.81	94.2239	0.7032	298.197	15	0.994711	1.09503	0.994208	1.10861	0.32202	0.32202	0.298265	0.298265	0.322144	0.322144	64.4715
300057	2019	50.1998	6.61483	43.585	50.83	3.2811	0.582127	22.6575	26	17.6617	2.19722	33.3333	1.0884	0.607408	0.632177	0.348945	2.89	30.5746	40.55	91.3953	0.6751	305.36	15	1.06657	1.1594	1.09015	1.18503	0.182875	0.182875	0.1623	0.1623	0.182909	0.182909	50.8239
300057	2020	55.4295	14.779	40.6505	50.03	1.7841	0.413855	22.8371	26	16.5351	2.19722	33.3333	1.2184	0.588052	0.616998	0.343677	2.65	23.9443	49.62	89.3999	0.667	319.986	15	0.994711	1.09503	0.994208	1.10861	0.100235	0.100235	0.085637	0.085637	0.094626	0.094626	50.02
300057	2021	54.5969	15.4064	39.1905	46.13	0.2502	0.825834	22.7728	26	19.6008	2.07944	37.5	1.1062	1.25418	1.29635	0.414651	2.78	31.5608	44.71	134.548	0.6778	287.544	15	1.278	1.36483	1.37454	1.46793	-0.068546	-0.068546	-0.074785	-0.074785	-0.084555	-0.084555	46.1358
300057	2022	46.2789	9.57281	36.706	40.2	3.172	0.781677	23.0566	26	16.4713	2.19722	33.3333	1.3517	0.529238	0.656688	0.325864	1.53	28.0384	37.68	98.961	0.6455	255.559	15	1.14853	1.20945	1.24452	1.31054	0.223679	0.223679	0.221348	0.221348	0.222292	0.222292	40.1925
300059	2016	52.4522	1.17137	51.2809	44.77	2.8782	2.23237	24.0186	19	0.867703	2.19722	33.3333	1.5545	-1.09546	-1.1771	0.173899	14.8292	6.85151	12.36	83.6109	0.0962	59.5096	15	2.30755	2.59621	2.75689	3.10176	0.200216	0.200216	0.163453	0.163453	0.200086	0.200086	44.7576
300059	2017	64.9169	12.9527	51.9642	42.17	1.8571	1.32728	24.299	19	0.918716	1.79176	33.3333	1.6647	-0.742747	-0.688108	0.139309	7.15	4.37445	9.65	99.6015	0.0962	59.4072	15	1.78408	1.92194	1.97645	2.12917	0.148024	0.148024	0.147393	0.147393	0.146028	0.146028	42.1926
300059	2018	60.5756	12.124	48.4516	39.33	3.1284	1.57082	24.299	19	1.3966	1.79176	33.3333	1.7744	-0.728019	-0.675046	0.151189	8.01	4.50565	10.95	100.871	0.0962	72.2184	15	1.94557	2.1044	2.17659	2.35428	0.185404	0.185404	0.187293	0.187293	0.186412	0.186412	39.3476
300059	2019	65.693	2.00872	63.6843	34.86	4.1465	1.7128	24.299	19	1.17359	1.79176	33.3333	1.4262	-0.686961	-0.66278	0.142006	7.22	2.81179	9.23	100.684	0.0962	92.9426	15	2.1108	2.22351	2.36973	2.49627	0.272691	0.272691	0.274859	0.274859	0.274567	0.274567	34.8683
300059	2020	69.9476	1.16352	68.7841	35.2	6.445	2.42011	24.299	19	0.843535	1.79176	33.3333	1.3791	-0.380113	-0.448364	0.143533	4.59	1.75676	12.51	100.31	0.0962	167.212	10	2.75514	2.83533	3.11958	3.21037	0.554746	0.554746	0.556734	0.556734	0.548867	0.548867	35.2242
300059	2021	76.1971	10.7343	65.4627	38.67	6.9004	2.07307	24.299	19	0.613754	1.79176	33.3333	1.355	-0.753052	-0.75057	0.204242	13.395	1.54931	12.2	100.255	0.0962	229.886	15	2.52618	2.56951	2.84117	2.88991	0.825068	0.825068	0.82754	0.82754	0.837368	0.837368	38.6779
300059	2022	69.2446	6.01824	63.2264	37.16	4.8718	1.2099	24.299	19	0.661702	1.79176	33.3333	1.4588	-0.621268	-0.55971	0.160813	7.49	1.42132	10.04	100.291	0.0962	201.218	15	1.75721	1.78346	1.90235	1.93077	0.643965	0.643965	0.646123	0.646123	0.643319	0.643319	37.1608
300061	2016	13.0625	2.68735	10.3751	77.03	6.0165	3.19455	22.0544	28	3.42376	2.19722	33.3333	2.5591	0.0461511	-0.0851519	0.213695	3.06	11.4907	37.69	95.5977	0.4337	24.2536	15	1.6396	3.72891	3.32518	7.5624	0.21866	0.218802	0.207833	0.207969	0.231647	0.231798	77.0221
300061	2017	18.3383	5.02833	13.3099	77.03	8.7835	1.90344	22.2026	28	3.5895	2.19722	33.3333	2.0478	0.155183	0.0977711	0.255757	3.74	11.2742	52.8	96.9852	0.4862	40.6743	15	1.41089	3.18339	2.08698	4.70884	0.614221	0.614221	0.594144	0.594144	0.608372	0.608372	77.0221
300061	2018	17.7989	6.00974	11.7891	75.65	-18.1835	1.3582	21.8219	28	0.673964	2.19722	33.3333	4.4721	0.241476	0.192751	0.25427	3.39	3.5517	44.65	109.34	0.6239	82.0113	25	1.21482	2.09248	1.53621	2.64606	-1.07163	-1.07163	-1.16534	-1.16534	-1.0599	-1.0599	75.6614
300061	2019	38.9099	6.93204	21.9415	72.9	2.0705	1.20637	21.9986	28	0.728253	2.19722	33.3333	1.3701	-0.181959	-0.14175	0.234666	4.25	6.15173	66.82	80.7006	0.3609	44.0676	25	1.35265	2.71283	1.51489	3.03821	0.037239	0.037239	0.020825	0.020825	0.037239	0.037239	72.9141
300061	2020	34.8188	4.58672	34.3827	68.97	-23.8219	1.50203	21.4886	28	1.12443	1.94591	42.8571	1.5503	0.246882	0.278003	0.27044	3.27	7.89553	60.93	105.048	0.4695	57.459	25	1.56067	2.81123	1.69024	3.04462	-1.14634	-1.14634	-1.20397	-1.20397	-1.16127	-1.16127	68.9703
300061	2021	33.0182	1.95709	31.0611	51.38	-16.3263	4.05355	21.2723	28	1.14832	1.94591	42.8571	1.6074	0.0439405	0.114265	0.257523	3.95	5.81892	53.42	98.3056	0.5097	102.267	25	3.78566	6.30678	4.38373	7.30314	-0.567349	-0.567349	-0.558208	-0.558208	-0.567349	-0.567349	51.3904
300061	2022	39.0115	1.08271	37.9288	44.14	4.6152	2.23024	21.4047	28	0.59004	1.94591	42.8571	1.5621	0.189435	0.315665	0.287736	2.97	3.68966	63.93	96.1518	0.6772	143.343	25	2.39396	3.61374	2.62035	3.95549	0.073569	0.073569	0.069682	0.069682	0.071666	0.071666	44.1232
300062	2016	47.5676	2.90029	44.6674	70.11	5.7198	2.83956	21.2999	22	5.5674	2.19722	33.3333	1.3336	-0.174203	-0.397122	0.197663	3.95	23.0825	14.6	72.6657	0.462	104.515	15	2.24289	2.41966	3.31523	3.57652	0.571215	0.571215	0.37405	0.37405	0.573506	0.573506	70.1021
300062	2017	57.8257	16.5648	41.2609	58.24	-2.1277	1.02935	21.4525	22	6.10244	2.19722	33.3333	1.3038	0.063241	0.0483212	0.246457	4.3	25.8106	18.97	101.832	0.4183	79.8718	25	1.37353	1.4482	1.60761	1.695	-0.215001	-0.215001	-0.21898	-0.21898	-0.213928	-0.213928	58.231
300062	2018	62.6302	15.1708	47.4593	58.42	2.9304	0.694662	21.4992	22	7.16568	1.94591	42.8571	1.1515	-0.517335	-0.419831	0.212504	3.66	27.4124	29.2	55.9519	0.469	93.9287	25	1.19717	1.27034	1.32096	1.4017	0.065256	0.065256	0.030809	0.030809	0.065597	0.065597	58.4162
300062	2019	62.5684	4.54995	58.0185	58.37	2.4907	0.786421	21.476	22	8.10863	1.94591	42.8571	1.0457	0.196001	0.207546	0.255299	3.57	26.4648	17.49	110.151	0.4287	87.1811	25	1.25314	1.31156	1.4121	1.47793	0.083639	0.083639	0.091147	0.091147	0.085007	0.085007	58.3576
300062	2020	59.1283	6.69105	52.4373	53.09	2.6777	1.66321	21.3958	22	9.76358	1.94591	42.8571	1.1849	0.388682	0.42575	0.285928	3.5	28.7397	21.76	117.63	0.4654	98.2393	25	1.79001	1.88556	2.25449	2.37483	0.04482	0.04482	0.059961	0.059961	0.040151	0.040151	53.0954
300062	2021	60.4039	5.22991	55.1739	50.29	2.8942	1.69057	21.4418	22	10.8112	1.94591	42.8571	1.1851	0.160121	0.205967	0.25595	3.19	25.8058	15.34	106.854	0.5134	110.232	25	1.81528	1.90496	2.29461	2.40797	0.073505	0.073505	0.080759	0.080759	0.073447	0.073447	50.2991
300062	2022	51.5793	3.96511	47.6142	43.93	2.8518	1.22596	21.667	22	9.62198	1.94591	42.8571	1.4385	0.057763	0.104307	0.237523	2.81	18.8396	17.16	103.133	0.5679	114.101	25	1.50394	1.55949	1.74175	1.80609	0.073692	0.073692	0.076359	0.076359	0.074236	0.074236	43.9331
300063	2016	37.5132	4.36862	33.1445	56.56	5.6072	2.29578	22.0281	23	3.94181	2.19722	33.3333	1.2003	0.655404	0.355287	0.296968	0.35	10.3793	18.1	86.6135	1.5031	224.519	15	1.79344	3.19791	2.67091	4.76254	0.490864	0.490864	0.411968	0.411968	0.490864	0.490864	56.5579
300063	2017	44.7143	4.91801	39.7963	55.12	-6.3296	1.12587	21.9898	23	4.80992	2.19722	33.3333	1.3504	1.45164	1.17105	0.393957	0.35	9.98141	16.67	128.166	1.6832	358.504	25	1.32391	1.93059	1.57302	2.29385	-0.453098	-0.453098	-0.552889	-0.552889	-0.453098	-0.453098	55.1227
300063	2018	58.1313	2.19239	55.9389	54.29	-27.8135	0.962021	21.6453	23	7.436	2.07944	37.5	1.3331	0.831554	0.833066	0.366607	0.35	11.3826	14.98	99.9122	1.6832	411.131	25	1.37325	1.45716	1.54333	1.63764	-1.24623	-1.24623	-1.24517	-1.24517	-1.24623	-1.24623	54.2951
300063	2019	58.5791	1.11703	57.4621	51.72	5.2421	0.851482	21.7361	23	7.54177	2.30259	40	1.3744	0.870458	0.873476	0.373011	0.46	9.47344	13.69	99.3601	1.6832	488.932	25	1.33652	1.41078	1.43727	1.51712	0.103524	0.103524	0.102647	0.102647	0.103524	0.103524	51.736
300063	2020	58.9185	0.617102	58.3014	42.53	6.3922	1.21735	21.8801	23	7.26969	2.30259	40	1.3761	0.948202	0.964368	0.39112	0.35	7.53484	24.04	95.2479	1.6832	546.033	25	1.64989	1.72047	1.80654	1.88382	0.16618	0.16618	0.156339	0.156339	0.170824	0.170824	42.5116
300063	2021	56.8766	2.18256	54.6941	40.05	5.8889	1.08162	21.9543	23	7.38115	2.19722	44.4444	1.4644	0.607767	0.816152	0.371218	0.43	6.35916	19.05	90.3912	1.6832	541.552	25	1.52787	1.58598	1.65039	1.71316	0.183329	0.183329	0.163597	0.163597	0.179369	0.179369	40.0295
300063	2022	51.3266	3.57424	47.7524	39.99	4.9871	0.837426	21.9311	23	8.1438	1.60944	40	1.6335	0.794813	1.03572	0.398614	0.35	5.85847	23.2	97.7441	1.6832	602.839	25	1.28766	1.33329	1.35069	1.39855	0.147057	0.147057	0.142953	0.142953	0.146313	0.146313	40.002
300065	2016	20.6218	4.36249	16.2593	50.43	7.814	5.14452	21.3159	23	3.05503	1.60944	40	3.3272	-0.23642	-0.441946	0.210294	6.32	14.2563	23.57	77.8362	0.4135	142.459	15	4.2397	5.78885	5.35074	7.30585	0.458726	0.458726	0.333108	0.333108	0.488177	0.488177	50.4282
300065	2017	22.619	4.23793	18.381	46.24	9.6622	2.98375	21.5174	23	2.39948	1.60944	40	3.3406	-0.102104	-0.109651	0.245031	6.46	12.3594	28.68	98.6083	0.4004	159.751	15	2.67142	3.46158	3.20994	4.15939	0.432673	0.432673	0.425283	0.425283	0.391372	0.391372	46.2513
300065	2018	21.5061	3.00284	18.5033	44.55	6.6213	1.87686	21.4971	23	2.66592	1.60944	40	3.1036	-0.217972	-0.172967	0.264765	8.95	14.1164	30.7	99.1052	0.3514	164.797	15	1.74186	2.3077	2.09192	2.77148	0.344878	0.344878	0.34127	0.34127	0.366413	0.366413	44.5421
300065	2019	18.9116	2.0801	16.8315	41.11	5.4856	2.19854	21.5152	23	2.94066	1.60944	40	3.1342	-0.104221	-0.0852371	0.294988	9.9	15.3852	41.35	98.8701	0.3712	160.823	15	2.16202	2.90022	2.38766	3.2029	0.253646	0.253646	0.250065	0.250065	0.266257	0.266257	41.0952
300065	2020	43.9565	23.8456	20.1109	37.06	2.9218	1.96315	21.7944	23	2.18285	1.60944	40	3.0592	-0.0704262	-0.0563018	0.291532	10.07	14.4169	35.4	106.011	0.3398	178.105	15	2.16598	2.72619	2.40272	3.02415	0.141529	0.141529	0.1522	0.1522	0.109895	0.109895	37.061
300065	2021	32.814	16.8578	15.9562	26.64	3.4964	3.32418	21.7722	23	2.42368	1.60944	40	3.6018	-0.262853	-0.246085	0.307482	13.59	16.5667	33.55	102.939	0.3126	177.634	15	3.31052	4.28426	3.69507	4.78193	0.078178	0.078178	0.080969	0.080969	0.064018	0.064018	26.6426
300065	2022	25.5815	1.8798	23.7017	24.15	-28.7923	3.67581	21.6802	23	2.46347	1.60944	40	2.6714	-0.0717982	0.00229357	0.31333	10.48	12.4968	59.8	100.426	0.2654	151.869	15	3.49553	3.80911	3.93163	4.28433	-1.10841	-1.10841	-1.11318	-1.11318	-1.08325	-1.08325	24.1522
300066	2016	11.8178	1.1728	10.645	51.16	8.8871	3.91043	21.2905	20	4.19663	2.19722	33.3333	5.5331	-0.301038	-0.452948	0.170829	3.79	18.6245	7.86	83.4798	0.4132	55.2563	15	3.7326	3.94063	4.02861	4.25314	0.13146	0.13146	0.106023	0.106023	0.13146	0.13146	51.1667
300066	2017	10.4109	1.69281	8.71807	52.32	4.8025	2.6223	21.3136	20	5.25665	2.19722	33.3333	6.2382	-0.61184	-0.527846	0.180298	5.65	18.6932	11.83	83.2379	0.3421	50.4019	15	2.58971	2.7184	2.72641	2.8619	0.079138	0.079138	0.063772	0.063772	0.079138	0.079138	52.3403
300066	2018	10.591	1.42748	9.16355	52.35	5.7113	1.82347	21.3617	20	6.09958	2.07944	33.3333	5.5093	-0.317834	-0.315853	0.203248	6.04	17.2597	10.81	100.114	0.3716	55.3292	15	1.89007	1.97262	1.92938	2.01364	0.098112	0.098112	0.098239	0.098239	0.098112	0.098112	52.3507
300066	2019	14.4478	1.38641	13.0614	50.94	10.9837	2.20021	21.5065	20	6.27055	2.19722	33.3333	4.2085	-0.227101	-0.198935	0.222554	5.67	15.2508	18.36	100.373	0.4838	61.3736	15	2.28782	2.36783	2.34469	2.42668	0.192436	0.192436	0.193248	0.193248	0.192436	0.192436	50.9507
300066	2020	13.0932	1.18432	11.9088	50.52	10.7672	2.13572	21.5827	20	6.9726	2.19722	33.3333	4.8621	-0.193662	-0.189839	0.218627	5.55	13.7615	22.15	101.433	0.4124	62.8477	15	2.21314	2.28245	2.26665	2.33763	0.213692	0.213692	0.217107	0.217107	0.213692	0.213692	50.5278
300066	2021	11.7728	1.21552	10.5573	52.35	8.8591	2.11833	21.6253	20	7.47021	2.07944	37.5	5.2285	-0.339365	-0.30765	0.205358	6.12	12.4186	17.55	100.014	0.3883	66.2616	15	2.19256	2.25902	2.23606	2.30385	0.193989	0.193989	0.194018	0.194018	0.193989	0.193989	52.3479
300066	2022	18.9465	4.66023	14.2863	52.8	9.0262	1.71744	21.8231	20	7.97098	2.07944	37.5	3.198	-0.257479	-0.215201	0.197116	4.06	11.4117	13.95	100.012	0.4871	81.2495	15	1.87499	2.03941	1.90691	2.07413	0.224692	0.224692	0.224721	0.224721	0.224692	0.224692	52.8155
300067	2016	26.0881	0.23766	25.8505	58.22	7.9408	3.23658	21.0903	25	9.65817	1.79176	50	1.441	0.209958	0.0469072	0.264461	3.56	30.2083	14.52	87.0036	0.7129	112.784	15	2.627	2.79518	3.49807	3.72201	0.14872	0.148648	0.124741	0.12468	0.14872	0.148648	58.2295
300067	2017	11.8198	0.149148	11.6706	59.28	7.2851	2.43926	21.2994	25	9.45132	1.94591	42.8571	3.8062	0.439448	0.381902	0.310699	3.64	29.7677	17.67	100.972	0.8272	166.404	25	1.92581	2.01106	2.55745	2.67067	0.115056	0.115056	0.116543	0.116543	0.115056	0.115056	59.2829
300067	2018	13.8771	0.126948	13.7502	60.71	9.3179	1.87096	21.3672	25	8.46583	1.94591	42.8571	3.0329	0.277048	0.238058	0.284198	4.49	27.0371	16.42	105.486	0.6299	134.72	25	1.70745	1.77888	2.00973	2.09381	0.188093	0.188093	0.200996	0.200996	0.188141	0.188141	60.715
300067	2019	15.8334	0.235949	15.5975	51.27	10.41	1.97081	21.4316	25	9.6408	1.94591	42.8571	2.008	0.1446	0.172444	0.280561	4.81	28.709	16.98	100.908	0.5716	138.998	25	1.78609	1.84711	2.12914	2.20188	0.173561	0.173533	0.175502	0.175474	0.173579	0.173551	51.2585
300067	2020	24.7302	0.349948	24.3802	46.32	6.8527	1.77563	21.5693	25	8.38668	1.94591	42.8571	1.3686	0.0207328	0.0377514	0.254133	4.84	26.2697	15.66	99.7714	0.4563	123.149	25	1.71219	1.78583	2.02293	2.10994	0.125664	0.125664	0.125315	0.125315	0.125555	0.125555	46.3404
300067	2021	14.8592	0.716089	14.1432	44.46	4.6411	1.69592	21.719	25	8.28088	1.94591	42.8571	2.5132	-0.0797789	-0.0302878	0.241563	4.79	25.8205	14.28	98.7012	0.4177	108.342	25	1.62023	1.70154	1.84451	1.93707	0.100723	0.100723	0.099348	0.099348	0.100699	0.100699	44.4791
300067	2022	19.9614	6.70574	13.2557	42.18	1.5345	1.07325	21.8036	25	8.29241	1.94591	42.8571	2.0389	-0.160349	-0.125319	0.22714	5.65	21.8948	18.26	101.388	0.2659	95.2372	25	1.20095	1.2588	1.27286	1.33418	0.034261	0.034261	0.034777	0.034777	0.034332	0.034332	42.1875
300068	2016	30.9037	4.19598	26.7077	53.2	7.5152	1.6502	22.9413	27	7.02686	2.19722	33.3333	1.7347	0.438556	0.0193987	0.291306	3.08	20.1431	42.97	55.7783	0.8859	276.157	15	1.71073	1.8325	1.95924	2.0987	0.606671	0.606464	0.320052	0.319943	0.608481	0.608274	53.2092
300068	2017	43.4132	11.6576	31.7556	54.69	4.9941	1.28927	23.1115	27	7.51222	2.19722	33.3333	1.1399	0.634004	0.533115	0.334896	3.03	22.5653	48.58	98.7589	0.8601	119.541	15	1.49138	1.58922	1.72451	1.83763	0.478792	0.478746	0.472863	0.472816	0.476482	0.476436	54.7082
300068	2018	51.4693	10.5002	40.9691	52.15	2.0158	0.984003	23.2634	27	8.20579	2.19722	33.3333	0.6764	0.539758	0.471707	0.307644	3.01	20.8418	42.17	106.524	0.684	109.807	15	1.35297	1.42675	1.4987	1.58043	0.138833	0.138833	0.145682	0.145682	0.140255	0.140255	52.1419
300068	2019	51.9	8.59556	43.3045	50.66	3.3363	0.711676	23.3027	27	10.1785	2.19722	33.3333	0.7186	0.555706	0.571254	0.33156	3.05	31.5047	37.24	103.69	0.6964	126.452	15	1.21905	1.28581	1.23068	1.29808	0.296376	0.296465	0.306564	0.306656	0.298912	0.299001	50.6728
300068	2020	59.6613	11.5355	48.1258	39.02	-1.3564	0.916758	23.3823	27	11.356	2.19722	33.3333	0.6342	0.463697	0.53151	0.339917	3.48	30.5842	42.85	96.9085	0.7469	137.365	15	1.49274	1.5685	1.51337	1.59017	-0.468475	-0.468475	-0.453796	-0.453796	-0.469312	-0.469312	39.011
300068	2021	70.0927	12.4878	57.6049	30.13	-10.2599	0.877416	23.3503	27	11.6306	2.19722	33.3333	0.5526	0.439754	0.558386	0.359046	3.69	31.387	49.19	90.2559	0.8428	150.713	15	1.56551	1.63182	1.5863	1.6535	-1.9155	-1.89702	-1.72471	-1.70807	-1.91909	-1.90058	30.1345
300068	2022	68.5253	14.5615	53.9638	33.88	3.1101	1.1505	23.4966	27	10.438	1.94591	42.8571	0.5078	1.95711	1.78834	0.466559	3.1	26.7993	53.98	172.282	0.7873	204.608	15	1.80713	1.8661	1.83575	1.89566	0.317705	0.317705	0.834692	0.834692	0.320543	0.320543	33.8765
300069	2016	38.2332	0.81548	37.4178	61.89	4.5683	6.73339	20.5261	21	14.7402	1.60944	57.1429	1.1872	0.508235	0.320311	0.312297	3.97	27.5848	61.59	87.1126	0.4452	78.1287	15	5.40296	5.58767	7.11572	7.35898	0.204153	0.204153	0.170946	0.170946	0.204153	0.204153	61.8919
300069	2017	40.6211	0.592073	40.029	60.52	3.9659	4.37048	20.6215	21	15.6911	1.94591	42.8571	0.9995	0.114085	0.0976385	0.258844	4.67	26.4894	32.73	100.863	0.3017	59.2423	15	3.98254	4.47423	4.7767	5.36643	0.193426	0.193426	0.195386	0.195386	0.193426	0.193426	60.5065
300069	2018	38.6449	0.101677	38.5432	56.54	-21.5958	1.89416	20.1934	21	22.7609	1.94591	42.8571	0.8692	0.0639205	0.0393019	0.263887	5.88	30.1495	28.26	99.9449	0.247	72.2682	15	2.01132	2.3783	2.2806	2.69672	-1.47616	-1.47616	-1.47537	-1.47537	-1.47616	-1.47616	56.5365
300069	2019	35.1107	0.0850097	35.0257	60.25	5.968	3.16451	20.1933	21	22.3334	1.79176	50	1.0984	0.248492	0.270383	0.286332	4.22	28.8156	41.63	100.05	0.3363	79.1885	15	2.98664	3.47264	3.51561	4.0877	0.20823	0.20823	0.208354	0.208354	0.20823	0.20823	60.2556
300069	2020	40.6252	0.414703	40.2105	57.76	-10.0237	3.32175	20.1127	21	25.244	1.94591	42.8571	0.8472	0.171796	0.215962	0.28051	4.59	30.6231	44.03	98.9049	0.228	53.3326	15	3.728	4.13185	3.728	4.13185	-0.529643	-0.529643	-0.523824	-0.523824	-0.529643	-0.529643	57.7536
300069	2021	42.2036	0.802767	41.4009	54.07	-6.8248	5.57879	20.1127	21	30.1423	1.79176	33.3333	0.9539	0.274429	0.368073	0.314232	3.62	32.8874	51.71	88.9479	0.449	96.452	15	6.00082	6.50206	6.00082	6.50206	-0.345785	-0.345785	-0.307957	-0.307957	-0.345785	-0.345785	54.0636
300069	2022	35.4345	3.7617	31.6728	53.78	-6.2205	3.78563	20.1127	21	25.8252	1.79176	33.3333	1.4778	0.24169	0.248841	0.274097	4.82	25.4591	34.79	110.964	0.2765	72.9754	25	4.13998	4.23075	4.13998	4.23075	-0.251979	-0.251979	-0.279744	-0.279744	-0.251979	-0.251979	53.7661
300070	2016	48.6454	5.4493	43.1961	60.12	9.1327	1.72047	24.1829	23	0.581381	2.19722	33.3333	1.0904	0.700808	0.576174	0.309384	2.28	32.4912	28	98.9988	0.3543	332.795	15	1.76158	2.56402	2.20883	3.215	0.591562	0.591562	0.584406	0.584406	0.5752	0.5752	60.1196
300070	2017	56.4368	18.9891	37.4478	58.61	8.934	1.19272	24.299	23	0.526231	2.07944	37.5	0.8119	0.91627	0.887893	0.358034	2.02	46.6185	14.03	99.7057	0.3555	503.927	15	1.4923	2.83033	1.75922	3.33657	0.825462	0.825462	0.822527	0.822527	0.821857	0.821857	58.618
300070	2018	61.4632	25.1421	36.3211	58.77	4.4566	0.433479	24.299	23	0.534322	1.94591	42.8571	0.8201	0.679873	0.686756	0.327963	2.42	47.4537	16.57	99.2098	0.2251	370.944	15	1.03299	1.97893	1.04811	2.0079	0.428989	0.428989	0.424901	0.424901	0.384388	0.384388	58.7819
300070	2019	65.7033	26.4576	39.2457	55.81	3.9817	0.40148	24.299	23	0.57644	2.19722	33.3333	0.7012	0.778294	0.796302	0.339935	1.97	49.7237	17.34	98.9553	0.1975	421	15	1.00961	2.01504	1.01394	2.02368	0.454704	0.454704	0.449013	0.449013	0.474653	0.474653	55.811
300070	2020	65.6135	31.4609	34.1526	52.78	3.1554	0.40148	24.299	23	0.518626	2.19722	33.3333	0.9762	0.0878964	0.100497	0.245498	2.47	43.8682	15.76	83.8597	0.1411	156.358	15	1.00561	1.7976	1.00731	1.80062	0.379164	0.379164	0.305667	0.305667	0.405772	0.405772	52.7869
300070	2021	60.2889	30.3321	29.9568	57.22	1.7528	0.40148	24.299	23	0.587716	2.19722	33.3333	1.1158	0.037954	0.0876429	0.222636	2.63	27.7049	18.24	99.3437	0.1366	156.332	15	0.994711	1.36117	0.994208	1.34854	0.183042	0.182538	0.18153	0.18103	0.150599	0.150185	57.2162
300070	2022	59.4688	27.1224	32.3464	58.39	1.6426	0.40148	24.299	23	0.679187	2.19722	33.3333	0.9975	-0.000369174	0.0761416	0.223174	2.98	25.2936	20.26	99.7835	0.1211	172.759	15	0.994711	1.17108	0.994208	1.1148	0.217435	0.217435	0.216855	0.216855	0.224037	0.224037	58.382
300072	2016	64.7308	19.2378	45.493	59.22	15.7901	2.98233	23.6416	27	2.04545	2.3979	36.3636	1.8533	1.57728	1.25171	0.425469	1.32	9.19002	27.77	98.7687	1.2199	868.329	15	2.97417	3.00715	3.63715	3.67749	1.36723	1.36723	1.34756	1.34756	1.36828	1.36828	59.23
300072	2017	58.6404	17.1075	41.5329	58.82	15.6863	2.49689	23.9595	27	4.95761	2.3979	36.3636	1.8383	0.793684	0.686534	0.339077	1.41	13.6411	32.8	94.5097	1.0229	428.883	15	2.58276	2.68317	3.08329	3.20316	1.46788	1.46788	1.37696	1.37696	1.4605	1.4605	58.8253
300072	2018	56.4264	12.1472	44.2792	59.99	4.326	0.910072	23.9586	27	5.97528	2.3979	36.3636	1.7153	0.417471	0.441363	0.288767	2.3	12.7265	34.85	100.255	0.6049	322.917	15	1.42984	1.48456	1.47434	1.53076	0.250274	0.250274	0.251011	0.251011	0.261994	0.261994	59.9899
300072	2019	46.8912	8.65165	38.2396	55.7	1.5929	0.695375	23.7846	27	8.36612	2.3979	36.3636	1.7474	-0.0939848	-0.0573956	0.225654	3.36	15.9347	31.28	88.0876	0.3628	164.18	15	1.14898	1.20522	1.16429	1.22128	0.051126	0.051126	0.045868	0.045868	0.053077	0.053077	55.6971
300072	2020	48.2594	5.67094	42.5884	53.76	-5.8381	0.706559	23.6619	27	10.9008	2.3979	36.3636	1.3484	0.238577	0.260764	0.275968	3.82	17.9054	48.72	100.239	0.3545	129.44	15	1.17218	1.24558	1.18915	1.26361	-0.57604	-0.57604	-0.577418	-0.577418	-0.606875	-0.606875	53.7583
300072	2021	39.9662	5.57147	34.3947	47.48	2.1221	1.26157	23.4159	27	13.4078	2.3979	36.3636	0.8096	0.586169	0.670458	0.34438	3.96	29.413	46.77	102.814	0.3417	310.343	25	1.65557	1.73116	1.66123	1.73708	0.024368	0.024368	0.026602	0.026602	0.006722	0.006722	47.4749
300072	2022	50.5468	6.12824	44.4186	46.35	-4.688	0.670659	23.4495	27	15.7225	2.3979	36.3636	0.6111	0.423023	0.548384	0.3245	3.26	26.439	34.2	99.6753	0.5757	290.213	15	1.17464	1.22789	1.17613	1.22944	-0.423063	-0.423063	-0.421653	-0.421653	-0.372321	-0.372321	46.3505
300073	2016	38.0014	4.84613	33.1553	41.63	5.7041	3.64493	21.4947	26	6.53634	2.19722	33.3333	1.4701	0.43403	0.214319	0.316215	5.53	16.9973	52.47	87.1054	0.6838	178.415	15	3.6977	4.37922	4.02494	4.76678	0.542455	0.542455	0.465984	0.465984	0.542789	0.542789	41.6225
300073	2017	41.8515	3.94806	37.9034	40.51	12.6828	3.53395	21.7251	26	6.22775	2.19722	33.3333	1.3875	0.613856	0.520116	0.350198	4.8	18.0033	42.68	99.4493	0.8833	260.617	15	3.68909	4.20693	3.95246	4.50727	0.683409	0.683409	0.678969	0.678969	0.727499	0.727499	40.491
300073	2018	24.9408	3.30641	21.6344	43.43	10.2344	2.74935	22.2045	26	4.74991	2.19722	33.3333	3.2439	0.606928	0.643243	0.361014	4.35	10.7526	45.75	100.236	0.9213	390.091	15	2.61935	2.83474	2.99875	3.24534	0.723941	0.723941	0.725927	0.725927	0.635886	0.635886	43.4177
300073	2019	25.4019	3.41036	21.9916	41.86	-4.6475	2.59844	22.2468	26	5.57805	2.19722	33.3333	3.0226	0.284234	0.287245	0.285743	4.34	11.5303	40.47	101.313	0.5083	255.501	15	2.8245	2.91417	2.85245	2.94302	-0.478668	-0.478668	-0.484644	-0.484644	-0.478611	-0.478611	41.8612
300073	2020	35.859	4.49271	31.3662	38.35	8.1919	4.76684	22.5052	26	5.50887	2.07944	37.5	1.9655	0.479375	0.507295	0.336228	4.66	19.8911	46.49	99.6867	0.6046	277.051	15	5.13852	5.2818	5.30987	5.45792	0.856777	0.856777	0.853648	0.853648	0.856561	0.856561	36.9349
300073	2021	34.7808	1.9981	32.7827	47.26	11.9256	3.03726	23.3965	26	3.04692	2.19722	33.3333	2.3009	0.718578	0.870694	0.387653	4.07	11.1413	43.17	99.3343	0.8085	627.975	15	3.05114	3.09049	3.38507	3.42873	1.99512	1.99512	1.99855	1.99855	2.05465	2.05465	47.2615
300073	2022	46.695	1.45436	45.2406	42.1	13.6876	1.32526	23.7939	26	2.65561	2.19722	33.3333	1.5635	1.0377	1.3521	0.478083	4.05	11.248	45.57	100.029	1.18	868.329	15	1.76044	1.77813	1.79221	1.81022	1.99512	1.99512	1.99855	1.99855	2.05465	2.05465	42.0951
300074	2016	17.0999	2.08727	15.0126	33.29	6.1995	3.56694	21.0471	21	8.15771	2.19722	33.3333	2.7745	-0.54037	-0.664851	0.255871	12.75	26.797	25.98	78.2374	0.2602	47.997	15	3.21956	3.29274	3.73793	3.82289	0.140435	0.140435	0.106958	0.106958	0.140435	0.140435	33.2882
300074	2017	24.0708	2.22395	21.8469	33.44	2.2364	2.83836	21.1876	21	10.1145	2.19722	33.3333	2.0079	-0.209013	-0.186017	0.266002	9.11	23.6682	26.09	100.607	0.3064	73.5923	15	2.76609	2.82113	3.07907	3.14033	0.061604	0.061604	0.061969	0.061969	0.061604	0.061604	33.4425
300074	2018	21.7521	2.2265	19.5256	34.34	0.4333	1.33796	21.1631	21	14.001	2.19722	33.3333	2.1474	-0.208197	-0.194343	0.255787	8.42	21.8081	26.75	99.0049	0.2855	86.8063	15	1.49698	1.52202	1.55548	1.58149	0.019373	0.019373	0.01923	0.01923	0.019373	0.019373	34.3424
300074	2019	20.1722	2.48433	17.6879	32.41	1.3123	1.58855	21.1392	21	18.0088	2.19722	33.3333	2.5951	-0.269649	-0.237336	0.232889	7.1	18.4993	23.48	96.9968	0.3114	90.8139	15	1.71056	1.73418	1.79027	1.81499	0.029729	0.029729	0.028555	0.028555	0.020736	0.020736	32.4254
300074	2020	32.9621	2.20365	30.7584	27.45	1.4779	1.2989	21.2764	21	18.3753	2.19722	33.3333	1.6456	-0.391796	-0.385036	0.236903	9.35	21.0476	17.25	95.4969	0.2737	97.0219	15	1.57425	1.59141	1.62852	1.64627	0.04733	0.04733	0.045588	0.045588	0.044521	0.044521	27.4615
300074	2021	32.9035	10.5732	22.3303	28.68	0.91	1.25449	21.3088	21	20.7515	2.19722	33.3333	2.2674	-0.412905	-0.396054	0.220329	8.53	19.3191	17.13	98.869	0.2538	49.903	15	1.57905	1.71647	1.58352	1.72133	0.023795	0.023795	0.023593	0.023593	-0.022852	-0.022852	28.6772
300074	2022	31.9501	11.1737	20.7764	25.33	-6.5367	1.24207	21.1953	21	22.3163	2.19722	33.3333	2.4373	-0.458787	-0.458425	0.276685	13.64	22.8672	26	99.8289	0.2429	48.5639	15	1.56107	1.71674	1.56157	1.71729	-0.187831	-0.187831	-0.187453	-0.187453	-0.187831	-0.187831	25.3271
300075	2016	38.5291	0.971378	37.5577	46.95	7.581	3.13223	21.5786	23	2.02332	2.19722	33.3333	1.4576	-0.752692	-0.932002	0.16226	8.94	6.90596	12.38	76.3354	0.4592	23.5737	15	2.71623	3.58593	3.51928	4.64611	0.359261	0.359261	0.266261	0.266261	0.359261	0.359261	46.9555
300075	2017	32.8717	0.730333	32.1413	44.73	7.5644	2.24347	21.8424	23	1.83472	2.19722	33.3333	2.0044	-0.597325	-0.570675	0.180048	7.47	6.01762	12.79	98.1508	0.4444	23.5737	15	2.00771	2.48537	2.57207	3.18399	0.434399	0.434461	0.425441	0.425501	0.434399	0.434461	44.7308
300075	2018	29.3957	0.751484	28.6442	42.76	3.9721	1.49734	21.8511	23	2.02824	2.19722	33.3333	2.3231	-0.534673	-0.518003	0.17233	6.31	5.77489	13.51	98.8562	0.419	23.5737	15	1.55906	1.90478	1.7913	2.18851	0.267169	0.267169	0.263776	0.263776	0.267169	0.267169	42.7589
300075	2019	23.9331	0.740432	23.1927	40.65	4.179	1.56229	21.8578	23	2.22057	2.19722	33.3333	2.8978	-0.624543	-0.592016	0.166279	7.01	5.84437	7.98	99.9733	0.4057	23.5737	15	1.60463	1.95207	1.80162	2.19171	0.304459	0.304459	0.304371	0.304371	0.304459	0.304459	40.6568
300075	2020	23.3177	3.00594	20.3118	36.2	4.4252	1.38655	22.1238	23	1.95902	2.19722	33.3333	3.4609	-0.478476	-0.490983	0.180318	6.63	4.9126	19.37	99.1376	0.3946	23.5737	15	1.4251	1.64671	1.61802	1.86963	0.328771	0.329544	0.325725	0.32649	0.328771	0.329544	36.2829
300075	2021	19.9954	3.00488	16.9905	33.01	5.3117	2.01539	22.1968	23	2.08274	1.94591	42.8571	4.2291	-0.704653	-0.695693	0.178055	9.34	4.60664	13.03	98.8853	0.3516	23.5737	15	1.99035	2.27067	2.23832	2.55356	0.417607	0.417607	0.412319	0.412319	0.417607	0.417607	33.0026
300075	2022	19.4712	2.90368	16.5675	32.7	6.0738	1.87771	22.2811	23	2.15291	1.94591	42.8571	4.4287	-0.719097	-0.708376	0.181838	9.76	4.64496	15.22	98.1127	0.3348	23.5737	15	1.87583	2.11343	2.07395	2.33665	0.50266	0.50266	0.492054	0.492054	0.50266	0.50266	32.7024
300076	2017	11.7235	1.08208	10.6414	46.37	-10.4812	2.33131	20.8385	32	6.85913	2.19722	33.3333	6.0405	-0.574867	-0.502455	0.252532	12.93	23.5419	20.12	101.952	0.1206	43.107	25	2.25802	2.37106	2.44854	2.57111	-0.246651	-0.246651	-0.251752	-0.251752	-0.246651	-0.246651	46.3848
300076	2018	8.4701	0.29834	8.17179	48.11	2.4891	1.53795	20.8211	32	7.94776	2.19722	33.3333	8.3071	-0.422819	-0.384742	0.202846	6.07	23.1687	20.66	86.5049	0.1802	65.0788	15	1.56078	1.65111	1.62265	1.71655	0.044259	0.044259	0.03527	0.03527	0.044259	0.044259	48.1145
300076	2019	6.9517	0.254075	6.69763	51.25	-0.6963	2.26796	20.8111	32	2.46699	2.19722	33.3333	12.486	-0.448962	-0.436682	0.230492	10.94	7.237	39.74	105.034	0.0962	44.8568	15	2.20249	2.22811	2.33747	2.36466	0.035842	0.035842	0.037164	0.037164	0.035808	0.035808	51.2516
300076	2020	8.1519	0.436482	7.71546	48.9	0.8552	1.93257	20.8395	32	2.68864	2.19722	33.3333	10.3962	-0.16047	-0.166694	0.211809	4.48	9.59365	48.33	91.6148	0.1622	77.0954	15	1.91446	1.99092	2.01409	2.09454	0.037452	0.037452	0.033803	0.033803	0.037349	0.037349	48.9014
300076	2021	8.7348	0.721095	8.01374	45.76	-1.0539	2.22595	20.8417	32	2.93141	2.19722	33.3333	9.4445	-0.206979	-0.202703	0.195765	5.52	9.19283	29.06	109.098	0.1178	57.5879	15	2.21477	2.3005	2.3133	2.40284	-0.018469	-0.018469	-0.020188	-0.020188	-0.018469	-0.018469	45.7657
300076	2022	9.7304	0.307431	9.42292	42.44	-2.032	1.93371	20.837	32	3.25765	2.19722	33.3333	7.4245	0.221239	0.271535	0.275603	5	8.96785	68.99	109.194	0.1454	87.3142	15	2.03101	2.10769	2.03101	2.10769	-0.038384	-0.038384	-0.042358	-0.042358	-0.038384	-0.038384	42.4272
300078	2016	30.3042	13.2372	17.067	49.47	9.0554	3.67075	21.807	21	3.4972	2.19722	44.4444	2.587	-0.357412	-0.487596	0.228206	8.97	14.7728	25.6	87.0116	0.4027	69.2042	15	2.82824	3.83865	4.23743	5.75127	0.420295	0.420295	0.358423	0.358423	0.428929	0.428929	49.4825
300078	2017	27.2123	4.56855	22.6438	41.86	5.6931	3.00412	21.7886	21	4.53971	2.19722	44.4444	1.7098	-0.4333	-0.39983	0.234916	9.43	15.4193	19.87	98.6672	0.3798	66.2844	15	2.39173	3.29342	3.27625	4.51139	0.162368	0.162368	0.159799	0.159799	0.164805	0.164805	41.8805
300078	2018	34.385	5.67725	28.7077	42.13	5.8182	2.34526	21.9541	21	4.0911	1.94591	42.8571	1.4517	-0.477612	-0.447633	0.221732	9.25	11.1738	17.39	100.463	0.4093	65.188	15	2.01916	2.61321	2.68911	3.48026	0.174486	0.174486	0.175415	0.175415	0.174677	0.174677	42.1346
300078	2019	30.3102	6.36994	23.9403	42.81	4.9991	2.49772	22.1642	21	4.27191	1.79176	50	1.9875	-0.448122	-0.420292	0.240701	10.24	10.601	25.26	99.8431	0.4116	70.0799	15	2.52841	3.09885	2.80082	3.43273	0.170192	0.170192	0.16989	0.16989	0.168817	0.168817	42.8247
300078	2020	36.5518	12.5738	23.9268	36.15	3.1679	1.66617	22.2756	21	4.96494	1.94591	42.8571	1.8914	-0.630245	-0.615451	0.250258	13.81	12.1651	22.33	100.109	0.3258	63.1621	15	1.99492	2.42349	2.03615	2.47357	0.111039	0.111039	0.111182	0.111182	0.107199	0.107199	36.1422
300078	2021	54.6707	25.1278	29.5429	27.89	-14.4872	1.31428	22.305	21	5.98631	1.94591	42.8571	1.5948	-0.972984	-1.0094	0.291899	22.28	16.0983	22.84	97.9379	0.2009	45.7445	15	1.77086	2.01588	1.86099	2.11849	-0.846955	-0.846955	-0.828673	-0.828673	-0.838002	-0.838002	27.9036
300078	2022	63.5161	30.8396	32.6765	27.57	-18.4297	1.08899	22.0176	21	9.3795	1.94591	42.8571	1.3534	-0.536607	-0.537142	0.32516	18.38	18.4024	42.11	100.022	0.2605	62.9338	15	1.65012	1.78825	1.72416	1.86848	-1.02591	-1.02591	-1.02613	-1.02613	-1.02113	-1.02113	27.5514
300079	2016	12.5648	0.562342	12.0025	23.79	5.8381	2.43114	22.1239	24	2.55302	1.94591	42.8571	4.4515	-0.942243	-1.10018	0.276295	19.17	22.5382	21.38	68.1535	0.3608	92.6995	10	2.36468	2.66011	2.55679	2.87622	0.175749	0.175749	0.11515	0.11515	0.212635	0.212635	23.7823
300079	2017	17.1848	0.399641	16.7852	22.59	0.8617	1.3683	22.1676	24	2.90509	1.94591	42.8571	3.2717	-0.623373	-0.54405	0.318793	17.94	21.5224	27.3	100.278	0.3255	100.984	10	1.4737	1.65408	1.54015	1.72866	0.032612	0.032612	0.03274	0.03274	-0.013859	-0.013859	22.5726
300079	2018	20.0906	0.267926	19.8226	22.22	1.4628	1.02124	22.2533	24	2.48161	1.94591	42.8571	2.8976	-0.106117	-0.0547847	0.351175	13.3	21.6136	55.02	95.6863	0.3536	153.103	10	1.18727	1.34872	1.22214	1.38834	0.058606	0.058606	0.056035	0.056035	0.096245	0.096245	22.2322
300079	2019	12.9133	0.269442	12.6438	22.22	0.7539	1.91691	22.2084	24	2.69602	1.79176	50	4.6338	-0.447192	-0.420062	0.326309	17.21	21.1216	36.66	101.179	0.225	126.101	10	1.90478	2.19093	2.04604	2.35342	0.048532	0.048532	0.049108	0.049108	0.10466	0.10466	22.2322
300079	2020	13.4205	0.208242	13.2123	22.22	1.1633	1.46309	22.2409	24	2.87442	1.79176	50	4.4765	-0.328426	-0.303428	0.295697	13.58	19.7589	31.65	103.1	0.2198	134.058	10	1.52943	1.7432	1.5973	1.82055	0.067097	0.067097	0.069127	0.069127	0.013896	0.013896	22.2322
300079	2021	11.7117	0.0862115	11.6255	22.22	0.9132	2.76111	22.2428	24	3.01552	1.79176	33.3333	4.9301	-0.457055	-0.447117	0.297229	15.25	17.4547	33.11	98.4266	0.2251	144.951	15	2.6651	2.98418	2.87823	3.22283	0.07539	0.07539	0.074358	0.074358	0.057141	0.057141	22.2322
300079	2022	11.7715	0.0621179	11.7094	22.22	2.1148	1.42073	22.2956	24	3.18783	1.94591	42.8571	5.029	-0.521565	-0.481711	0.290352	15.24	14.9116	32.07	98.3147	0.2336	155.974	15	1.47739	1.62003	1.53845	1.68699	0.09423	0.09423	0.092619	0.092619	0.159977	0.159977	22.2322
300080	2016	47.6753	12.8813	34.794	36.65	2.5897	0.791892	22.5555	27	10.4388	2.19722	33.3333	1.1581	0.585659	0.586775	0.302783	2.92	26.9691	34.95	119.114	0.4114	122.47	15	1.26822	1.38359	1.26865	1.38405	0.058347	0.058347	0.073283	0.073283	0.058347	0.058347	36.6434
300080	2017	61.5398	16.4158	45.124	34.56	-12.6172	0.490622	22.6242	27	12.4581	2.19722	33.3333	0.7768	0.542801	0.490062	0.318994	3.62	34.6302	57.69	99.9207	0.2822	49.3047	15	1.10585	1.2073	1.10602	1.20748	-1.97301	-1.97301	-1.97411	-1.97411	-2.00304	-2.00304	34.5529
300080	2019	38.5451	6.41239	32.1327	77.03	14.5079	1.1969	22.9088	27	15.4312	2.19722	33.3333	1.2947	0.864093	0.874322	0.402078	3.52	30.9306	62.99	99.7199	0.8602	176.516	15	1.14437	1.17443	1.58235	1.62392	0.330512	0.330512	0.32925	0.32925	0.32031	0.32031	77.0221
300080	2020	43.9401	2.073	41.8671	77.03	-0.3517	1.31864	22.9633	27	17.7746	2.19722	33.3333	0.8243	1.25056	1.37705	0.448476	4.08	41.4007	77.02	134.101	0.434	89.8664	25	1.41723	1.45529	1.79523	1.84343	-0.035115	-0.035115	-0.052571	-0.052571	-0.035115	-0.035115	77.0221
300080	2021	46.0801	7.89351	38.816	74.31	-1.5796	1.22283	23.0544	27	17.5706	2.19722	33.3333	0.8334	0.930522	1.03076	0.426108	3.6	41.8987	77.68	99.869	0.5857	132.398	25	1.34296	1.38066	1.67826	1.72537	-0.117135	-0.117135	-0.116982	-0.116982	-0.12882	-0.12882	74.3089
300080	2022	51.7823	13.2241	38.5582	74.08	6.3224	0.754184	23.322	27	15.5318	2.19722	33.3333	1.0163	0.992509	1.11864	0.44579	3.42	35.2088	69.82	101.114	0.9457	216.586	25	1.15272	1.17748	1.27201	1.29934	0.258353	0.258353	0.261538	0.261538	0.258185	0.258185	74.0809
300083	2016	46.8883	5.71242	41.1759	53.16	2.7216	1.08509	22.9895	21	6.53691	2.19722	33.3333	0.7138	-0.0322955	-0.249796	0.241862	5.3	19.1943	38.87	77.6086	0.5578	30.5184	15	1.43984	1.77419	1.55398	1.91483	0.092336	0.092336	0.058951	0.058951	0.092951	0.092951	53.1589
300083	2017	49.8475	4.94239	44.9051	47.94	5.6851	0.971503	23.138	21	6.56996	2.19722	33.3333	0.6564	0.153988	0.0998283	0.263787	4.22	16.5974	37.34	99.9287	0.6166	42.4633	15	1.38168	1.66059	1.46998	1.76671	0.321635	0.321635	0.321362	0.321362	0.322245	0.322245	47.9471
300083	2018	67.1647	6.34428	60.8205	46.96	-27.8059	0.40148	22.8534	21	9.02121	1.79176	33.3333	0.5456	0.207814	0.16726	0.283601	4.9	16.7313	48.24	99.7314	0.5618	48.7046	15	1.06379	1.36437	1.07313	1.37635	-1.97301	-1.97301	-1.97411	-1.97411	-2.00304	-2.00304	46.9547
300083	2019	62.2	11.7308	50.4691	43.52	2.0373	0.779085	22.715	21	9.5357	1.79176	33.3333	0.7755	1.02386	0.976848	0.365472	2.68	13.3227	57.04	125.052	0.691	261.503	15	1.35059	1.79938	1.40108	1.86665	-0.001411	-0.001411	0.007445	0.007445	0.005121	0.005121	43.5235
300083	2020	72.6819	9.69853	62.9833	38.05	-6.9934	2.22105	22.7484	21	9.23216	1.79176	50	0.656	0.190479	0.219655	0.30098	6.04	10.063	60.38	99.5441	0.4663	147.512	15	2.7848	3.77798	2.95073	4.0031	-0.495451	-0.495451	-0.493427	-0.493427	-0.487085	-0.487085	38.0355
300083	2021	64.6177	13.5418	51.0647	38.73	9.3348	2.46028	22.9048	21	6.34136	1.79176	50	0.6834	0.0288789	0.108274	0.269227	4.7	12.4426	30.47	97.6836	0.642	193.162	25	2.81591	3.69357	3.11896	4.09107	0.325307	0.325307	0.315928	0.315928	0.344908	0.344908	38.7391
300083	2022	47.6465	11.9602	35.6863	41.05	5.9942	1.60546	22.8979	21	1.88761	1.79176	50	1.0718	0.191611	0.225272	0.240588	2.6	13.4251	18.63	111.989	0.514	175.258	25	1.87232	2.45164	2.08193	2.7261	0.200371	0.200371	0.230032	0.230032	0.184474	0.184474	41.0343
300085	2016	33.3555	0.614948	32.7405	62.53	8.3452	9.37431	21.123	26	1.16949	2.19722	33.3333	1.7336	-0.258081	-0.394922	0.203574	6.01	5.37472	11.8	94.021	0.7023	97.4554	15	5.28924	6.22653	9.79535	10.8587	0.137064	0.137064	0.127661	0.127661	0.136256	0.136256	62.5337
300085	2017	39.0658	9.42572	29.6401	62.64	2.2251	4.33191	21.5201	26	0.881724	2.19722	33.3333	1.6744	-0.329239	-0.333539	0.191445	4.7	3.44833	12.88	95.1564	0.6187	131.464	15	3.06734	3.40266	4.72257	5.23884	0.035106	0.035106	0.032744	0.032744	0.029408	0.029408	62.639
300085	2018	36.6043	8.24821	28.3561	60.92	2.2663	2.61068	21.4908	26	1.0759	2.19722	33.3333	1.9342	-0.421997	-0.356883	0.189328	4.68	3.06187	12.18	91.3348	0.5942	175.101	15	2.16108	2.39202	2.97673	3.29483	0.030672	0.030672	0.026671	0.026671	0.019338	0.019338	60.9274
300085	2019	34.3898	0.392934	33.9969	58.24	0.9687	5.22163	21.4628	26	1.15896	2.19722	33.3333	1.6129	-0.220599	-0.217079	0.220209	6.89	3.47504	14.22	110.834	0.5558	126.446	15	3.68167	4.09424	5.56553	6.18921	0.010474	0.010474	0.011149	0.011149	0.010329	0.010329	58.2472
300085	2020	33.94	0.45719	33.4828	56.8	2.1511	6.20363	21.4681	26	1.27978	2.07944	37.5	1.6404	-0.188752	-0.195322	0.228233	5.91	3.25051	22.91	99.9322	0.662	134.865	15	5.02077	5.57106	6.54303	7.26017	0.050239	0.050239	0.050209	0.050209	0.050884	0.050884	56.8011
300085	2021	39.7495	0.900751	38.8488	55.18	-14.6283	6.64134	21.2119	26	1.79968	2.07944	37.5	1.4229	-0.366442	-0.319736	0.227161	7.6	4.22118	16.6	100.003	0.636	139.289	15	5.46498	5.73624	7.03884	7.38822	-0.390918	-0.390918	-0.390928	-0.390928	-0.548757	-0.548757	55.1883
300085	2022	39.7225	0.793838	38.9287	53.51	-7.875	5.0987	20.9771	26	2.39285	2.07944	37.5	1.3604	-0.297344	-0.247223	0.246613	7.63	5.71717	19.09	99.4335	0.7648	124.718	15	4.35357	4.58593	5.49593	5.78925	-0.176101	-0.176101	-0.175086	-0.175086	-0.203614	-0.203614	53.5012
300086	2016	14.4705	1.87492	12.5956	55.83	2.3808	2.86098	21.5069	30	9.54129	1.94591	42.8571	4.9514	-0.0373803	-0.0949488	0.201635	3.02	26.0758	14.57	98.552	0.2203	55.0145	15	2.95183	3.40937	3.00568	3.47158	0.08595	0.08595	0.084377	0.084377	0.08595	0.08595	55.8281
300086	2017	14.1016	2.20901	11.8926	57.53	2.9058	2.17354	21.5279	30	10.62	1.94591	42.8571	4.9083	0.0513438	0.0334653	0.20318	2.16	25.6445	12.88	106.449	0.2173	57.6537	15	2.27268	2.6002	2.31456	2.64811	0.106743	0.106743	0.11568	0.11568	0.106743	0.106743	57.5266
300086	2018	24.1645	2.91127	21.2532	54.47	1.8794	1.23827	21.5028	30	15.0283	1.94591	42.8571	1.1921	0.0066258	-0.0296147	0.23046	3.91	30.9582	8.18	99.9061	0.3998	55.6235	15	1.46463	1.99231	1.47992	2.01311	0.046711	0.046711	0.04664	0.04664	0.046711	0.046711	54.4695
300086	2019	27.0046	4.65421	22.3504	53.02	-0.4383	1.07865	21.5092	30	14.5098	1.94591	42.8571	0.7248	0.00343968	0.028003	0.212925	2.23	23.4567	7.94	104.411	0.461	69.4512	15	1.33754	1.71687	1.34869	1.73118	-0.066571	-0.066571	-0.068364	-0.068364	0.076045	0.076045	53.0345
300086	2020	38.7166	16.4959	22.2207	46.73	1.8692	0.967603	21.684	30	13.448	1.94591	42.8571	0.8592	0.957362	0.989229	0.297039	2.11	18.9577	15.74	172.282	0.3834	68.3711	15	1.34347	1.63984	1.35477	1.65364	0.044415	0.044415	0.109441	0.109441	0.045251	0.045251	46.7317
300086	2021	36.8125	17.0905	19.722	43.68	1.4917	1.58859	21.6229	30	13.0449	1.94591	42.8571	1.0765	0.0239512	0.062787	0.216284	2.48	21.6888	16.08	105.075	0.3298	95.9364	15	1.92624	2.11701	1.95672	2.15051	0.023492	0.023492	0.025788	0.025788	0.024553	0.024553	43.69
300086	2022	40.768	18.7222	22.0457	34.33	-8.296	1.22309	21.5512	30	15.3587	1.94591	42.8571	0.9912	0.0234471	0.0568271	0.270769	5.65	46.2534	11.28	96.3386	0.2257	63.5522	15	1.61067	1.75353	1.63077	1.77541	-0.439893	-0.439893	-0.421869	-0.421869	-0.440296	-0.440296	34.3251
300087	2016	38.8341	5.82375	33.0104	46.98	4.1296	2.95795	21.0813	22	4.30721	2.19722	44.4444	1.3333	-0.0980371	-0.307815	0.210719	4.06	19.9248	10.88	78.3523	0.5966	141.536	15	2.90362	3.14952	3.34629	3.62967	0.163859	0.163859	0.127034	0.127034	0.163823	0.163823	46.9864
300087	2017	38.73	2.36949	36.3605	60.78	6.518	2.90002	21.1855	22	5.13495	2.19722	44.4444	1.1929	0.00476315	-0.019058	0.242114	4.77	18.6799	7.07	102.906	0.6279	149.915	15	2.86867	3.10702	3.28732	3.56045	0.229455	0.229455	0.236472	0.236472	0.229494	0.229494	60.7952
300087	2018	44.6393	1.9535	42.6858	66.94	5.2092	2.31625	21.3684	22	5.12648	2.19722	44.4444	0.9951	-0.161389	-0.155398	0.240846	6.88	16.0779	12.02	104.284	0.5211	122.19	15	2.44176	2.61011	2.76265	2.95313	0.215311	0.215311	0.224669	0.224669	0.215341	0.215341	66.9401
300087	2019	62.7548	3.21293	59.5419	68.55	4.7195	2.52025	21.2712	22	6.65504	2.19722	44.4444	0.5369	0.0244834	0.0439231	0.253354	4.81	17.6886	13.54	103.602	0.6346	151.201	15	2.96632	3.18869	3.14779	3.38378	0.201509	0.201509	0.208798	0.208798	0.2015	0.2015	68.5499
300087	2020	64.1146	2.17287	61.9417	58.22	7.6681	5.33116	21.6285	22	5.55353	2.19722	44.4444	0.612	0.100545	0.110667	0.257689	3.51	16.3549	16.19	98.6436	0.7623	172.598	15	5.55217	6.22599	5.9723	6.69712	0.341357	0.341357	0.336749	0.336749	0.341535	0.341535	58.2297
300087	2021	53.3416	14.1554	39.1862	41.56	7.8347	3.90137	21.9869	22	4.63817	2.19722	44.4444	1.2453	0.167742	0.244041	0.26888	3.3	13.308	10.89	106.322	0.8387	241.453	15	4.01911	4.37308	4.43479	4.82536	0.467796	0.467796	0.497446	0.497446	0.467716	0.467716	41.5724
300087	2022	56.8132	10.7681	46.045	44.04	7.7422	2.14535	22.3482	22	3.98225	2.19722	44.4444	0.911	0.125375	0.20638	0.26323	3.26	11.8812	13.32	103.942	0.8102	244.607	15	2.61855	2.79421	2.71348	2.89551	0.454237	0.454237	0.472147	0.472147	0.493596	0.493596	44.0538
300088	2017	41.3153	3.36701	37.9483	28.29	9.871	2.40376	22.7366	18	11.2561	2.3979	36.3636	0.7878	1.59006	1.37642	0.484791	0.66	37.011	83.19	96.4526	1.4785	80.5772	15	2.7883	2.95422	2.81692	2.98454	0.238366	0.238366	0.228263	0.228263	0.238322	0.238322	28.3008
300088	2018	47.4267	4.22336	43.2034	30.58	11.5923	1.02314	22.9559	18	12.1702	2.3979	36.3636	0.9574	1.17078	1.04316	0.417962	1.02	35.2773	69.77	96.2866	1.1437	65.4207	15	1.48854	1.5584	1.49741	1.56769	0.315712	0.315712	0.301632	0.301632	0.31574	0.31574	30.5829
300088	2019	29.3548	5.97963	23.3752	28.35	11.793	2.63277	22.9226	18	16.3477	2.3979	36.3636	1.3419	0.792003	0.811383	0.388958	3.47	40.2463	65.72	100.244	0.6568	42.5829	15	3.0313	3.17696	3.06303	3.21021	0.353445	0.353445	0.354472	0.354472	0.353434	0.353434	28.3649
300088	2020	27.6816	4.32595	23.3556	25.42	10.8306	2.20002	23.0148	18	19.5925	2.3979	36.3636	1.4978	0.661114	0.780989	0.395757	3.91	41.2823	64.12	96.8015	0.7239	51.7306	15	2.46462	2.57223	2.48342	2.59185	0.346429	0.346429	0.333472	0.333472	0.346356	0.346356	25.4229
300088	2021	29.8583	5.11425	24.744	26.85	10.0354	2.81945	23.1711	18	21.6886	2.3979	36.3636	1.2782	0.629864	0.710864	0.386864	4.57	40.8211	61.72	99.1689	0.6543	37.9292	15	3.10752	3.2353	3.11807	3.24629	0.380031	0.380031	0.376443	0.376443	0.380119	0.380119	26.8459
300088	2022	33.0397	5.15839	27.8813	24.35	5.9393	1.12178	23.2932	18	23.6894	2.3979	36.3636	1.1099	0.705384	0.767365	0.400767	5.15	43.481	66.51	100.462	0.5674	43.1979	15	1.44992	1.50925	1.45218	1.51159	0.29019	0.29019	0.291564	0.291564	0.290447	0.290447	24.3479
300091	2016	64.626	3.76685	60.8591	51.26	4.168	2.86342	21.6569	31	8.98347	2.19722	33.3333	0.7177	0.336679	0.160426	0.275948	3.16	32.9884	40.99	83.7129	0.4046	75.1442	15	2.72723	2.89108	3.50968	3.72055	0.074744	0.074744	0.057997	0.057997	0.074744	0.074744	51.262
300091	2018	57.7668	3.13761	54.6292	47.26	3.4626	0.664341	22.504	31	6.23969	2.19722	33.3333	0.583	0.377491	0.356219	0.281727	2.99	16.6525	48.89	100.917	0.4123	166.261	15	1.15985	1.33376	1.24201	1.42824	0.075972	0.079896	0.076799	0.080766	0.075972	0.079896	47.2496
300091	2019	58.0319	1.52055	56.5114	45.09	3.037	0.818379	22.5468	31	9.81272	2.19722	33.3333	0.5424	0.193558	0.201337	0.26373	4.34	20.7077	34.96	105.976	0.3101	124.36	15	1.26884	1.45175	1.3987	1.60033	0.089765	0.089765	0.095734	0.095734	0.089765	0.089765	45.1034
300091	2020	59.4296	3.3275	56.1021	43.05	2.1244	0.841204	22.5337	31	11.5009	2.19722	33.3333	0.9843	-0.142859	-0.146628	0.220947	5.46	19.9251	20.73	99.7827	0.2334	105.283	15	1.34985	1.55215	1.4355	1.65064	0.042537	0.042537	0.042437	0.042437	0.042537	0.042537	43.0587
300091	2021	56.4957	3.0004	48.0004	49.29	-0.5464	1.39922	22.6277	31	12.3459	2.19722	33.3333	1.0953	-0.365214	-0.295797	0.210084	5.25	16.7797	27.63	85.6519	0.2853	108.643	15	1.75375	2.00667	2.04901	2.34451	-0.035492	-0.035492	-0.028966	-0.028966	0.01011	0.01011	49.2953
300091	2022	60.529	5.38225	55.1467	45.97	-5.2604	0.866294	22.532	31	15.6579	2.07944	37.5	1.0079	-0.188152	-0.135049	0.223067	5.41	15.7927	28.95	99.5916	0.2521	93.7228	15	1.33921	1.51796	1.47158	1.668	-0.225483	-0.225483	-0.224478	-0.224478	-0.225483	-0.225483	45.9687
300092	2016	26.3377	0.874847	25.4628	52.86	4.3735	4.71994	20.3658	27	18.6666	2.19722	33.3333	2.1709	0.456538	0.234402	0.299097	3.04	33.1889	49.93	79.0283	0.5456	63.9953	15	3.6887	3.77788	4.98332	5.1038	0.132125	0.1321	0.105728	0.105708	0.132125	0.1321	52.845
300092	2017	21.7453	0.701409	21.0439	54.26	1.0286	2.82876	20.3646	27	21.7448	2.19722	33.3333	2.2413	0.483186	0.429348	0.307203	2.84	30.9076	50.09	96.4911	0.4773	60.5512	15	2.43879	2.49652	3.04621	3.11832	0.025199	0.025199	0.024097	0.024097	0.025199	0.025199	54.2623
300092	2018	33.0265	0.448432	32.5781	54.26	1.1134	1.73048	20.5258	27	20.7652	2.19722	33.3333	1.6016	0.628693	0.566476	0.340006	3.04	25.7936	65.55	95.1996	0.6259	82.991	15	1.75744	1.79207	2.06074	2.10135	0.029176	0.029176	0.027501	0.027501	0.029176	0.029176	54.2385
300092	2019	39.5454	0.370434	39.1749	51.61	5.4463	1.6991	20.7169	27	19.2098	2.07944	37.5	1.3737	0.441039	0.456941	0.317556	3.14	20.5906	57.01	97.8232	0.6551	94.0384	15	1.79027	1.8332	2.09455	2.14477	0.186734	0.186734	0.182119	0.182119	0.186734	0.186734	51.6149
300092	2020	43.7429	0.456565	43.2863	51.34	8.3872	1.83294	20.8921	27	17.5882	2.19722	33.3333	1.1841	0.323614	0.366771	0.299515	3.53	16.3136	46.92	102.54	0.6752	110.219	15	1.91718	1.95383	2.27037	2.31378	0.34223	0.34223	0.352312	0.352312	0.34223	0.34223	51.3209
300092	2021	46.1871	0.292092	45.8951	53.1	8.3296	2.14994	21.0515	27	16.507	2.19722	33.3333	1.1904	0.282739	0.368447	0.297546	3.11	14.6516	45.04	100.489	0.7371	137.811	15	2.16544	2.20128	2.61181	2.65504	0.398731	0.398731	0.40101	0.40101	0.398731	0.398731	53.0935
300092	2022	53.3926	0.161311	53.2313	54.5	8.6827	1.70083	21.3209	27	19.0803	2.19722	33.3333	0.9494	0.168166	0.257637	0.274936	3.04	10.8299	44.68	99.6412	0.6708	128.329	15	1.89292	1.91335	2.23476	2.25887	0.521799	0.521799	0.519633	0.519633	0.521799	0.521799	54.5024
300093	2016	31.7496	1.32853	30.4211	34.34	0.8793	4.12195	20.9695	30	29.0534	1.94591	42.8571	1.5892	0.0632637	-0.109107	0.242944	3.81	40.0386	28.91	75.5983	0.2426	36.3905	15	4.08829	4.19542	4.43944	4.55577	0.021666	0.021666	0.012611	0.012611	0.000105	0.000105	34.3501
300093	2017	41.96	8.56509	33.395	35.17	1.7487	1.58213	21.1568	30	24.4136	1.94591	42.8571	1.3857	0.318209	0.288863	0.289073	3.85	35.5878	31.53	100.881	0.4256	40.4955	15	1.99818	2.0407	2.00173	2.04433	0.082819	0.082819	0.083708	0.083708	0.105609	0.105609	35.1539
300093	2018	48.5239	13.2489	35.275	30.9	2.7633	0.940012	21.0626	30	26.8558	1.60944	40	1.2764	0.346078	0.292533	0.294119	3.42	37.7211	30.2	94.5246	0.5007	62.781	15	1.27055	1.29654	1.27099	1.29699	0.069451	0.069451	0.064609	0.064609	0.053983	0.053983	30.895
300093	2019	50.575	6.5568	44.0182	31.93	-5.854	1.86013	20.9662	30	33.8088	1.79176	50	1.0993	0.194382	0.231267	0.276002	3.46	37.6797	18.75	98.8439	0.4575	72.9487	15	2.25094	2.32146	2.36588	2.44001	-0.41834	-0.41834	-0.413308	-0.413308	-0.428437	-0.428437	31.9381
300093	2020	48.7812	4.46085	44.3203	31.29	-10.5051	2.00949	20.7132	30	37.0601	1.79176	33.3333	0.9641	0.0513752	0.0925718	0.261663	4.55	40.1381	16.25	98.4409	0.2908	45.799	15	2.37048	2.46892	2.4973	2.601	-0.606368	-0.606368	-0.597075	-0.597075	-0.56998	-0.56998	31.2873
300093	2021	77.8142	24.803	53.0112	43.79	-13.8642	5.89045	21.0524	30	18.1922	1.94591	42.8571	0.6908	-0.620228	-0.540987	0.190659	5.82	24.3916	18.53	74.0166	0.2696	49.1924	15	6.651	6.83895	6.66859	6.85703	-0.935826	-0.935826	-0.709728	-0.709728	-0.920018	-0.920018	43.7904
300093	2022	80.4666	31.4609	63.4141	42.4	-11.1697	3.79099	21.6156	30	6.57527	1.94591	42.8571	0.4466	0.689806	0.792509	0.396082	5.13	39.8071	82.68	97.9983	0.2725	99.8102	25	4.75089	4.86487	4.76256	4.87683	-1.22898	-1.22898	-1.20493	-1.20493	-1.27766	-1.27766	42.4066
300094	2016	42.0507	6.59837	35.4524	57.36	4.6211	2.07075	21.8647	23	6.68007	2.19722	33.3333	1.0191	0.130755	-0.0657984	0.231985	2.6	11.1306	20.77	89.9067	0.9154	79.7253	15	2.4286	2.47824	2.49125	2.54218	0.120693	0.120693	0.107151	0.107151	0.129926	0.129926	57.3543
300094	2017	50.9695	11.5922	39.3773	55.39	6.1409	1.37055	22.1033	23	4.46306	2.19722	33.3333	0.7393	0.398602	0.289548	0.295725	2.88	10.4348	32.09	99.1253	1.1528	108.383	15	1.83688	1.86584	1.88024	1.90989	0.183879	0.183879	0.182059	0.182059	0.170145	0.170145	55.3783
300094	2018	55.8747	11.0016	44.8731	61.49	7.828	0.80428	22.3254	23	4.08224	2.19722	33.3333	0.6726	0.22	0.191746	0.281533	3.5	9.83718	27.38	99.9044	1.0581	118.229	15	1.34549	1.3661	1.36303	1.38391	0.294277	0.294277	0.293959	0.293959	0.305989	0.305989	61.4781
300094	2019	54.3764	8.80753	45.5689	63.95	-7.9544	0.771666	22.3352	23	4.86807	2.19722	33.3333	0.5698	0.176336	0.209538	0.29212	3.88	22.7013	23.23	97.2714	0.9277	89.5961	15	1.25965	1.27565	1.31543	1.33213	-0.518707	-0.518707	-0.503011	-0.503011	-0.517405	-0.517405	63.9359
300094	2020	60.642	7.36012	53.2818	51.48	-3.2177	0.918814	22.3514	23	6.50852	2.19722	33.3333	0.4747	0.140506	0.185002	0.285495	4	21.8792	20.62	98.7651	0.8893	100.697	15	1.49983	1.51796	1.52523	1.54367	-0.309217	-0.308169	-0.305523	-0.304488	-0.310122	-0.309072	51.48
300094	2021	57.104	4.33407	52.7699	39.56	2.2191	0.807315	22.3562	23	8.24754	2.19722	33.3333	0.4351	0.0593494	0.157207	0.285261	3.64	24.7472	22.86	91.1596	0.8762	104.123	15	1.36662	1.39645	1.37836	1.40845	-0.018566	-0.018557	-0.019072	-0.019062	-0.024637	-0.024624	39.5502
300094	2022	46.2251	7.24799	38.9771	32.16	1.9458	1.16002	22.5035	23	9.03234	2.07944	37.5	0.7772	-0.761723	-0.47794	0.221842	3.2	20.1106	26.24	45.4788	0.9256	123.442	15	1.4836	1.5114	1.62227	1.65268	-0.009978	-0.009952	-0.005647	-0.005632	0.005275	0.005261	32.1545
300095	2016	38.2908	10.4172	27.8736	57.83	4.5492	2.49917	21.4748	23	8.95262	2.19722	33.3333	1.7177	-0.349803	-0.550082	0.190384	5.69	20.1969	21.7	73.5781	0.3587	40.8204	15	2.17584	2.69416	2.8892	3.57745	0.147886	0.147886	0.103655	0.103655	0.147526	0.147526	57.8265
300095	2017	47.4965	12.7925	34.704	57.03	3.7181	1.15428	21.6932	23	8.51673	2.19722	33.3333	1.1347	-0.20393	-0.201391	0.202432	4.61	16.6561	21.52	100.19	0.2858	45.0884	15	1.37867	1.63254	1.62924	1.92925	0.153631	0.153631	0.153967	0.153967	0.153843	0.153843	57.0365
300095	2018	46.7	6.78046	39.9195	55.72	-1.3727	0.719994	21.6047	23	10.4543	2.19722	33.3333	1.0417	0.0107546	-0.014466	0.235997	4.3	21.5477	26.47	99.665	0.3663	63.2461	15	1.11494	1.42664	1.18699	1.51884	-0.237078	-0.237078	-0.2364	-0.2364	-0.23703	-0.23703	55.7248
300095	2019	46.0192	4.36951	41.6497	53.7	6.6253	0.882918	21.6585	23	11.555	2.19722	33.3333	0.9476	0.000914282	0.0266347	0.23823	3.79	20.7828	26.43	100.058	0.4327	63.1203	15	1.24494	1.57145	1.34311	1.69536	0.254408	0.254408	0.254575	0.254575	0.238418	0.238418	53.7105
300095	2020	47.1301	4.75629	42.3738	52.15	9.4264	1.33298	21.7921	23	11.3821	2.19722	33.3333	1.0293	-0.14871	-0.137971	0.228757	5.36	17.7772	17.27	100.989	0.4816	70.6139	15	1.57417	1.9066	1.80428	2.18531	0.461778	0.461778	0.467034	0.467034	0.456817	0.456817	52.146
300095	2021	39.4499	0.917033	38.5329	51.05	7.0128	2.08716	22.0583	23	9.73378	2.19722	33.3333	1.3717	-0.14832	-0.107124	0.215633	4.25	13.5275	22.4	101.974	0.4277	74.9592	15	2.02975	2.3176	2.48166	2.8336	0.377019	0.377019	0.385739	0.385739	0.374743	0.374743	51.0431
300095	2022	39.2271	6.32793	32.8992	44.74	3.5501	0.979146	22.0709	23	11.2548	2.19722	33.3333	1.5995	-0.105874	-0.0705281	0.221051	4.22	17.6273	21.93	102.035	0.3782	70.721	15	1.29472	1.47387	1.37142	1.56118	0.197932	0.197932	0.203111	0.203111	0.197893	0.197893	44.7349
300096	2016	47.5142	0.0471111	47.4785	29.75	1.04	4.72427	21.0732	24	5.00719	2.19722	44.4444	1.532	-1.31905	-1.62026	0.18126	16.82	9.06661	18.1	45.4788	0.4389	28.6089	15	4.7661	4.87996	5.19941	5.32362	0.023032	0.023032	0.005594	0.005594	0.023032	0.023032	29.7402
300096	2017	59.7947	15.823	43.9717	32.05	3.5101	2.49864	21.3705	24	4.26152	2.3979	45.4545	1.4441	-0.916124	-0.846822	0.249458	17.05	6.3004	19.84	103.086	0.3758	30.724	15	2.83584	2.90674	3.09659	3.17401	0.063294	0.063294	0.066328	0.066328	0.063294	0.063294	32.0584
300096	2018	56.4768	15.6777	40.7991	42.02	3.155	1.85477	21.373	24	4.35993	2.3979	45.4545	1.543	-0.997378	-0.912779	0.229887	16.22	5.35965	14.86	100.118	0.3816	34.7031	15	2.24299	2.2908	2.41954	2.4711	0.088679	0.088679	0.088796	0.088796	0.091375	0.091375	42.0176
300096	2019	49.2816	1.18359	48.098	39.39	4.0075	2.42247	21.2677	24	5.37318	2.30259	40	1.2362	-0.980417	-0.940971	0.258689	18.4	5.71318	15.06	100.082	0.5215	35.7872	15	2.67709	2.74005	2.91529	2.98385	0.131545	0.131545	0.131655	0.131655	0.132459	0.132459	39.3891
300096	2020	50.8748	1.66829	49.2065	37.35	3.7932	1.87343	21.3372	24	5.11932	2.3979	45.4545	1.1185	-0.981921	-0.952119	0.26932	19.21	6.20452	13.37	100.446	0.5886	36.3564	15	2.21025	2.28503	2.38218	2.46278	0.142845	0.142845	0.143403	0.143403	0.150403	0.150403	37.3502
300096	2021	53.6749	0.81072	52.8641	37.39	-7.7885	2.31208	21.2361	24	5.93746	2.3979	36.3636	0.9156	-1.22584	-1.2735	0.294845	25.61	9.11708	9.33	99.8986	0.4952	28.1604	15	2.61888	2.78629	2.84883	3.03095	-0.303737	-0.303737	-0.303388	-0.303388	-0.314103	-0.314103	37.375
300096	2022	71.3207	1.07718	70.2435	35.8001	-22.9588	1.87092	21.0446	24	7.11807	2.48491	33.3333	0.6719	-1.35515	-1.43656	0.313224	29.51	11.2901	12.19	99.9439	0.3537	23.5737	15	2.38711	2.5372	2.58412	2.74661	-0.929761	-0.929761	-0.929294	-0.929294	-0.994837	-0.994837	35.7913
300097	2016	35.0047	4.99583	30.0089	61.18	5.3027	3.95888	21.4502	25	2.04818	1.94591	42.8571	1.113	-0.350652	-0.48489	0.190285	6.68	6.07962	32.67	89.8273	0.2963	46.1679	15	2.83639	5.23909	4.30893	7.95901	0.567198	0.567198	0.496604	0.496604	0.567198	0.567198	61.1922
300097	2017	22.5985	0.171014	22.4275	57.19	9.0654	3.19759	21.6644	25	2.05042	1.94591	42.8571	1.8386	0.268334	0.188605	0.273286	4.42	6.58182	68.12	99.7699	0.3943	67.6792	15	2.3048	3.6663	3.42357	5.44595	0.584274	0.584274	0.582668	0.582668	0.584274	0.584274	57.2029
300097	2018	25.1203	0.143689	24.9767	56.18	5.9262	1.22819	21.6881	25	2.26833	1.94591	42.8571	1.4494	0.139416	0.122	0.256877	4.19	9.6935	53.6	99.8087	0.3763	91.5479	15	1.33534	2.20989	1.47939	2.44828	0.418396	0.418396	0.417429	0.417429	0.418396	0.418396	56.1722
300097	2019	33.9201	0.0876142	33.8325	50.98	-31.263	1.48026	21.3405	25	3.83702	1.94591	42.8571	0.8677	-0.760486	-0.731153	0.302274	19.58	11.3726	47.93	99.4696	0.1354	34.7245	15	1.57322	2.36482	1.81946	2.73496	-1.97301	-1.97301	-1.97411	-1.97411	-2.00304	-2.00304	50.9761
300097	2020	41.1283	0.306085	40.8222	46.84	2.5839	1.27519	21.5772	25	3.72719	1.94591	42.8571	0.8097	0.111964	0.134984	0.269814	5.25	11.5776	36.98	107.335	0.565	102.888	15	1.62769	2.65696	1.68647	2.75291	0.131564	0.131564	0.14274	0.14274	0.131564	0.131564	46.8445
300097	2021	58.3979	1.70081	56.6971	42.67	-30.6092	1.29697	21.3569	25	3.28621	1.94591	42.8571	0.7888	-0.480969	-0.472454	0.290756	14.87	6.68478	49.23	99.7334	0.3353	64.166	15	1.82437	2.0916	1.88095	2.15646	-1.97301	-1.97301	-1.97411	-1.97411	-2.00304	-2.00304	42.6774
300097	2022	63.5527	4.14779	59.4049	39.5	-19.652	1.0757	21.0694	25	4.46542	1.94591	42.8571	0.4351	-0.646604	-0.64295	0.32719	20.01	8.94035	53.73	99.7926	0.273	55.7921	15	1.66555	1.9998	1.71122	2.05464	-1.02454	-1.02454	-1.0221	-1.0221	-1.02454	-1.02454	39.4991
300098	2017	31.5676	2.49464	29.0729	55.37	6.9322	2.03042	22.7424	27	1.08558	2.19722	33.3333	1.5461	-0.456281	-0.446992	0.196865	7.44	2.5552	26.73	98.3824	0.3619	75.473	15	1.65152	2.15655	2.39092	3.12206	0.340526	0.340442	0.334252	0.33417	0.340526	0.340442	54.178
300098	2018	31.9907	3.28955	28.7012	53.29	6.928	1.42847	22.8455	27	1.26614	2.19722	33.3333	1.542	-0.483467	-0.42626	0.255228	11.39	2.52537	38.32	98.8503	0.4487	98.9126	15	1.53606	1.9568	1.74838	2.22727	0.309851	0.309851	0.306121	0.306121	0.310458	0.310458	53.2841
300098	2019	41.9981	4.93808	37.0601	43.72	-14.8842	1.33331	22.7831	27	1.63185	2.19722	33.3333	1.3287	-0.986937	-0.954908	0.276854	20.56	4.09956	27.5	100.501	0.3326	72.2434	15	1.56341	1.75758	1.7533	1.97104	-0.667947	-0.667716	-0.671352	-0.67112	-0.668097	-0.667866	43.7214
300098	2020	45.128	5.48893	39.6391	34.27	-16.7813	1.14772	22.5492	27	2.38643	2.19722	33.3333	1.359	-0.912751	-0.900495	0.258921	18.51	4.98792	22.68	100.849	0.331	71.0472	15	1.46842	1.52512	1.599	1.66074	-0.639007	-0.632592	-0.644811	-0.638337	-0.639277	-0.632859	34.2719
300098	2021	42.1667	3.21003	38.9567	26.97	0.6087	1.5446	22.4993	27	2.93381	1.79176	50	1.3573	-0.813978	-0.7957	0.22025	13.33	4.87531	14.8	93.9066	0.4412	90.5775	15	1.81072	1.8786	1.96626	2.03998	0.01827	0.018263	0.017597	0.017591	0.018259	0.018253	26.9821
300098	2022	40.7102	4.31027	36.3999	24.31	-4.424	0.999788	22.3978	27	3.7977	1.79176	50	1.5032	-0.664094	-0.671951	0.228595	13.21	4.99657	15.27	103.519	0.415	77.3779	15	1.35613	1.40872	1.40689	1.46144	-0.161114	-0.161058	-0.166385	-0.166328	-0.160144	-0.160088	24.313
300099	2016	6.5607	0.186912	6.37379	60.18	3.3601	3.12761	21.3247	26	4.74388	1.79176	33.3333	7.016	-0.286702	-0.398378	0.245486	9.71	16.7476	42.7	88.6555	0.1664	57.5896	15	2.22243	3.48215	3.19322	5.0032	0.072281	0.074773	0.063356	0.06554	0.072281	0.074773	60.1825
300099	2017	7.9602	0.128603	7.83161	55.19	6.3838	2.09206	21.377	26	5.00876	2.19722	33.3333	6.087	-0.0151577	-0.032305	0.265348	7.24	15.1589	49.3	100.252	0.2257	80.5546	15	1.64818	2.4979	2.17166	3.29127	0.161811	0.161811	0.162286	0.162286	0.161811	0.161811	55.1997
300099	2018	6.8819	0.0809896	6.80095	54.99	5.0412	1.41959	21.3799	26	5.6502	2.19722	33.3333	6.884	-0.181524	-0.159104	0.287436	10.67	14.3499	50.73	100.771	0.2317	85.7992	15	1.28589	1.90928	1.48841	2.20998	0.129126	0.129126	0.130296	0.130296	0.129126	0.129126	55.0019
300099	2019	11.7478	0.0471111	11.7037	53.91	3.1091	2.04686	21.4282	26	6.02404	2.19722	33.3333	3.8661	-0.145211	-0.129931	0.286839	10.14	12.7186	54.32	99.6256	0.2388	93.4389	15	1.78028	2.49217	2.16434	3.0298	0.084479	0.084465	0.084097	0.084083	0.084479	0.084465	53.9152
300099	2020	11.65	0.0471111	11.6349	52.73	5.9041	2.3249	21.4352	26	6.52796	1.94591	42.8571	3.3637	-0.0720573	-0.041037	0.292842	9.48	12.3911	57.03	101.24	0.2645	97.4837	25	2.09701	2.90443	2.4414	3.38141	0.170422	0.170422	0.172723	0.172723	0.170422	0.170422	52.7346
300099	2021	13.7743	0.21141	13.5629	45.78	9.4123	2.80737	21.5251	26	6.58377	1.94591	42.8571	3.1718	-0.130674	-0.0884832	0.27085	8.16	11.0543	46.51	99.4867	0.3534	109.437	25	2.48302	3.3147	2.94511	3.93156	0.271836	0.271836	0.270283	0.270283	0.271836	0.271836	45.7692
300099	2022	14.5141	0.535031	13.979	43.19	4.2316	1.56144	21.7596	26	5.59918	1.94591	42.8571	3.8253	-0.0332037	-0.0126322	0.265564	7.81	10.9591	40.69	109.409	0.3017	108.79	25	1.48829	1.80969	1.70658	2.07513	0.13702	0.13702	0.151184	0.151184	0.13702	0.13702	43.1951
300100	2017	56.7995	8.7043	48.0952	74.76	5.6927	0.954837	22.6062	24	10.7511	2.19722	33.3333	0.7597	0.246004	0.212877	0.279643	3.06	28.0551	26.72	94.3913	0.7075	72.1249	15	1.50416	1.87707	1.52283	1.90036	0.53453	0.53453	0.495461	0.495461	0.61787	0.61787	74.7667
300100	2018	63.6791	14.5437	49.1353	76.22	1.1088	0.6299	22.7427	24	13.3483	2.19722	33.3333	0.787	1.73386	1.4829	0.446089	3.52	31.6054	59.58	152.868	0.7882	91.0708	15	1.22232	1.46396	1.26747	1.51804	-0.223285	-0.223285	-0.232029	-0.232029	-0.494913	-0.494913	76.2319
300100	2019	71.0248	14.152	56.8728	65.74	-12.0765	0.456228	22.5124	24	20.601	2.19722	33.3333	0.7074	0.670255	0.693841	0.379294	4.45	40.4154	53.88	99.1914	0.6365	95.3292	25	1.13897	1.23277	1.16647	1.26254	-1.97301	-1.97301	-1.97411	-1.97411	-2.00304	-2.00304	65.7454
300100	2020	67.4153	12.0469	55.3684	54.12	3.5358	0.864192	22.4288	24	26.7184	2.19722	33.3333	0.6631	0.661824	0.756235	0.36577	3.41	43.2002	41.05	108.041	0.6227	81.8101	25	1.50467	1.63598	1.53835	1.67259	0.210458	0.210458	0.233092	0.233092	0.213057	0.213057	54.1095
300100	2021	60.728	9.74317	50.9848	52.67	3.9412	0.70364	22.496	24	28.353	2.19722	33.3333	0.8061	0.466402	0.545923	0.354068	4.47	38.8357	44.31	98.322	0.6465	82.1208	25	1.29496	1.39601	1.31092	1.41321	0.310758	0.310758	0.304547	0.304547	0.280522	0.280522	52.67
300100	2022	62.837	7.30013	55.5369	53.13	2.6009	0.517674	22.4627	24	33.4937	2.19722	33.3333	0.7444	0.722853	0.755899	0.380892	4.43	37.7876	48.01	108.608	0.7228	88.8029	25	1.13855	1.23052	1.14604	1.23862	0.188696	0.188696	0.208636	0.208636	0.189654	0.189654	53.123
300101	2016	20.4444	4.48412	15.9602	51.24	5.2836	8.99035	20.8601	21	7.11628	2.19722	33.3333	3.1431	-0.404729	-0.663469	0.327129	16.31	20.6318	69.19	61.6465	0.3489	58.0557	15	6.651	7.97046	9.1948	10.5678	0.101454	0.101454	0.055764	0.055764	0.101301	0.101301	51.2517
300101	2017	25.4125	10.9647	14.4478	45.4	4.3239	5.84202	20.9679	21	7.23947	2.19722	33.3333	3.8511	-0.489258	-0.430512	0.311761	14.89	17.6743	47.48	91.9301	0.364	55.917	15	6.03621	6.82804	6.09614	6.89584	0.07546	0.07546	0.068209	0.068209	0.075486	0.075486	45.4069
300101	2018	28.7614	10.7606	18.0008	41.87	2.0017	3.58252	21.1588	21	6.45256	2.19722	33.3333	3.1726	-1.14107	-0.980942	0.322817	21.97	16.3889	47.19	77.4455	0.3143	56.5769	15	3.82032	4.32052	3.87014	4.37687	0.035908	0.035908	0.025738	0.025738	0.035837	0.035837	41.8622
300101	2019	32.8631	9.35809	23.505	36.56	0.4211	3.08619	21.2229	21	6.80013	2.19722	33.3333	2.2175	-1.47065	-1.33941	0.223852	16.49	17.0187	34.03	45.4788	0.2953	58.8047	15	3.38175	3.80477	3.41482	3.84198	0.009227	0.009227	-0.00061	-0.00061	0.00918	0.00918	36.5576
300101	2020	38.5274	8.93933	29.5881	37.05	5.2789	4.61463	21.3895	21	6.73777	2.19722	33.3333	1.6018	-0.481956	-0.43319	0.320198	17.4	16.5942	34.38	109.551	0.3211	69.3723	15	4.97358	5.58076	4.99991	5.6103	0.150375	0.150375	0.166546	0.166546	0.150375	0.150375	37.0501
300101	2021	36.6839	4.9927	31.6912	39.3	7.7256	5.59289	21.5213	21	6.96458	2.19722	33.3333	1.5966	-0.429813	-0.417697	0.297961	14.52	15.7543	33.97	99.6591	0.3808	93.6843	15	5.93446	6.61085	5.95973	6.639	0.245501	0.245501	0.244542	0.244542	0.245501	0.245501	39.2932
300101	2022	34.2519	3.02489	31.227	40.58	14.5004	5.26565	21.681	21	7.13452	2.19722	33.3333	1.7681	-0.309187	-0.271745	0.29808	12.37	14.4835	33.71	99.7528	0.4899	120.281	15	5.589	6.09435	5.60817	6.11526	0.550664	0.550664	0.549145	0.549145	0.550908	0.550908	40.5842
300102	2016	24.1706	7.82968	16.3409	41.7	1.4523	1.78845	21.9164	18	15.52	1.94591	42.8571	2.7998	-0.152891	-0.485307	0.221997	4.27	43.6983	24.16	45.4788	0.3453	59.1679	15	1.89147	1.91582	2.03016	2.05629	0.068671	0.068671	0.010289	0.010289	0.068671	0.068671	41.7046
300102	2017	48.7162	23.179	25.5372	35.72	5.9415	1.36292	22.3887	18	12.4745	1.94591	42.8571	2.315	0.0243236	0.0245426	0.269017	6.43	27.7043	34.04	100.285	0.2633	53.2401	15	1.80984	1.8316	1.85008	1.87233	0.293913	0.293913	0.294915	0.294915	0.293913	0.293913	35.7137
300102	2018	54.7458	24.8035	29.9422	36.18	4.0207	0.657452	22.5766	18	12.9665	1.94591	42.8571	1.1495	-0.0333752	-0.0520806	0.277157	8.29	27.4957	39.17	100.685	0.1765	38.4883	15	1.20146	1.22327	1.20491	1.22678	0.25012	0.25012	0.252104	0.252104	0.25012	0.25012	36.1836
300102	2019	62.2899	31.4609	26.0794	44.7	-3.9746	0.487135	22.6546	18	15.7837	1.94591	42.8571	1.3096	0.246218	0.282688	0.375487	10.73	51.3715	47.19	99.9531	0.1565	39.41	15	1.11003	1.13307	1.11003	1.13307	-0.395761	-0.395761	-0.395542	-0.395542	-0.395761	-0.395761	44.6883
300102	2020	62.1262	22.3426	39.7836	22.51	-3.1296	0.68091	22.55	18	23.4517	1.94591	42.8571	0.7732	0.516113	0.626275	0.3885	6.91	56.2827	53.27	100.095	0.2007	58.5545	15	1.30196	1.33772	1.30217	1.33794	-0.350073	-0.350073	-0.35047	-0.35047	-0.350073	-0.350073	22.501
300102	2021	57.3814	17.6988	39.6826	22.22	4.4473	1.04703	22.5272	18	30.04	1.94591	42.8571	0.7562	0.698467	0.760603	0.409209	6.44	54.6207	60.06	100.024	0.3059	83.2584	15	1.6206	1.67049	1.62084	1.67074	0.262833	0.262833	0.262902	0.262902	0.262833	0.262833	22.2322
300102	2022	41.7599	15.5968	26.1631	44.84	-0.3266	0.814029	22.6714	18	30.2903	2.07944	37.5	1.4894	0.429228	0.471564	0.377236	8.42	44.0875	55.81	102.037	0.2594	76.9938	15	1.23098	1.2625	1.23163	1.26317	-0.056732	-0.056732	-0.058266	-0.058266	-0.056732	-0.056732	44.8291
300103	2016	14.3736	0.531196	13.8424	63.28	2.0306	4.70262	20.721	22	3.95623	2.07944	37.5	5.4771	0.139342	-0.00385581	0.244215	4.7	12.1462	55.62	93.6004	0.2188	82.5967	15	3.68498	3.73326	4.84635	4.90985	0.111667	0.111667	0.102839	0.102839	0.112407	0.112407	63.2615
300103	2017	13.3449	0.562974	12.782	69.37	4.5732	3.66294	20.7461	22	4.81654	2.19722	44.4444	6.0574	0.176829	0.128526	0.246856	3.56	12.1135	49.44	99.5115	0.2906	109.971	15	3.21111	3.25088	3.79639	3.84341	0.204652	0.204652	0.203468	0.203468	0.201831	0.201831	69.3805
300103	2018	11.9164	0.0518406	11.8645	65.44	1.6154	2.2898	20.7641	22	5.65474	2.19722	44.4444	5.6385	0.0399032	0.0220322	0.232624	4.12	11.8282	47.18	100.652	0.2266	72.4401	15	2.08734	2.11178	2.40897	2.43718	0.059118	0.059118	0.059573	0.059573	0.057043	0.057043	65.4447
300103	2019	41.5453	12.9394	28.6059	64.72	8.0157	1.41844	21.4589	22	9.53237	2.19722	44.4444	0.8902	0.560452	0.575996	0.351364	3.85	21.9838	56.03	95.3011	0.7484	204.657	15	1.64391	2.12923	1.83389	2.37529	0.299773	0.299773	0.283932	0.283932	0.302038	0.302038	64.7205
300103	2020	42.8848	10.2973	32.5874	63.47	5.9176	1.44397	21.5698	22	10.2631	2.19722	44.4444	0.735	-0.0310886	-0.0227562	0.255375	2.48	20.1842	42.82	65.6208	0.579	205.972	15	1.66783	2.06124	1.87282	2.31458	0.24842	0.24842	0.1324	0.1324	0.250538	0.250538	63.4733
300103	2021	38.7881	13.2515	25.5367	63.15	3.9495	1.35402	21.5298	22	12.3582	2.19722	44.4444	1.055	0.480392	0.534456	0.306281	3.33	20.8017	42.94	111.466	0.4409	186.286	15	1.56946	1.9047	1.7419	2.11398	0.140747	0.140747	0.165809	0.165809	0.140325	0.140325	63.1563
300103	2022	42.11	15.7893	26.3207	61.1	-18.9375	1.09474	21.2759	22	18.4868	2.19722	44.4444	0.9063	-0.0929661	-0.0428608	0.243854	5.67	23.1688	31.92	99.2399	0.1975	80.992	15	1.39865	1.49861	1.51584	1.62418	-1.15733	-1.15733	-1.148	-1.148	-1.15986	-1.15986	61.1021
300105	2016	24.6477	0.418364	24.2293	51.11	-6.1166	1.88987	21.6593	26	4.02047	2.19722	44.4444	3.225	-0.433373	-0.453554	0.296823	15.79	9.13889	52.96	103.463	0.1664	59.9102	15	2.13635	2.18237	2.13635	2.18237	-0.338722	-0.338722	-0.348855	-0.348855	-0.33734	-0.33734	51.1123
300105	2017	18.9489	0.640619	18.3083	48.35	0.022	1.18131	21.5943	26	5.07415	2.19722	44.4444	4.4494	0.347948	0.251275	0.315951	8.55	8.75555	70.16	114.295	0.2413	95.0494	15	1.3708	1.39911	1.3708	1.39911	0.026712	0.026712	0.030705	0.030705	0.025503	0.025503	48.3388
300105	2018	15.8534	0.629222	15.2242	48.79	-0.0803	0.830681	21.5608	26	5.99881	2.19722	33.3333	5.2984	-0.505162	-0.413915	0.255651	9.58	8.55659	66.5	76.3543	0.1974	81.8057	15	0.994711	1.09503	0.994208	1.10861	0.013958	0.013958	0.010638	0.010638	0.014937	0.014937	48.7785
300105	2019	12.2292	0.763725	11.4655	48.99	0.3038	1.0129	21.5227	26	7.04587	2.19722	33.3333	7.3615	-0.318875	-0.277233	0.294202	10.77	8.06799	80.03	78.8156	0.2264	89.7441	15	1.13519	1.15931	1.13519	1.15931	0.026632	0.026632	0.020939	0.020939	0.026968	0.026968	48.9761
300105	2020	17.6885	0.566125	17.1224	48.13	-0.8598	0.995496	21.5378	26	7.39414	2.19722	33.3333	4.8482	-0.42175	-0.376326	0.314578	13.91	7.35792	82.93	81.3248	0.2045	79.8422	15	1.17238	1.1965	1.17238	1.1965	0.019087	0.019087	0.015482	0.015482	0.017487	0.017487	48.1293
300105	2021	22.1708	0.492749	21.6781	46.5	-1.3439	1.52899	21.5692	26	8.06564	2.19722	33.3333	3.5557	-0.319639	-0.248925	0.269588	9.03	8.08878	67.09	83.7239	0.2362	99.0448	15	1.7375	1.77391	1.7507	1.78739	0.011385	0.011385	0.009526	0.009526	0.011385	0.011385	46.5013
300105	2022	26.1437	0.453028	25.6907	51.59	2.3824	1.59373	21.6694	26	7.06505	2.19722	33.3333	2.8568	0.0322631	0.125583	0.323221	9.39	7.5688	76.39	99.5898	0.2987	139.037	15	1.84566	1.87966	1.85517	1.88933	0.170581	0.170581	0.169881	0.169881	0.170581	0.170581	51.595
300107	2016	5.1395	0.507221	4.38669	58.09	2.4362	4.25979	20.665	21	28.3089	2.19722	33.3333	14.5502	0.425643	0.345789	0.316942	4.47	48.082	33.68	93.3969	0.3508	43.2928	15	2.9816	3.00872	4.29918	4.33828	0.041799	0.041799	0.038648	0.038648	0.041799	0.041799	58.084
300107	2017	9.3192	0.384266	8.93492	55.3	9.8778	2.65323	20.8038	21	26.0427	2.19722	33.3333	5.4897	0.588819	0.531088	0.325556	3.55	41.1939	28.64	105.87	0.5287	87.7053	15	2.04626	2.06179	2.74642	2.76726	0.159267	0.159267	0.170214	0.170214	0.159267	0.159267	55.3044
300107	2018	8.9343	0.549355	8.38498	55.57	23.4256	2.98194	21.2721	21	16.888	2.19722	33.3333	7.9808	0.803498	0.758931	0.377982	3.49	23.9392	45.07	102.885	1.0076	234.042	15	2.25708	2.26732	3.07344	3.0874	1.19745	1.19745	1.23776	1.23776	1.19745	1.19745	55.5668
300107	2019	5.1395	1.0045	4.38669	54.41	19.3934	2.19327	21.3435	21	18.1424	2.19722	33.3333	14.5502	0.339119	0.357376	0.303989	4.07	26.0093	42.62	100.526	0.5153	108.714	15	1.75742	1.77844	2.24409	2.27092	0.592268	0.592268	0.595891	0.595891	0.592268	0.592268	54.4111
300107	2020	7.2489	1.49989	5.74899	55.08	1.3831	2.07427	21.1913	21	23.412	2.19722	33.3333	10.0881	0.425685	0.478591	0.304006	4.4	32.7007	33.04	118.523	0.3262	62.984	15	1.70132	1.78012	2.14712	2.24657	0.082244	0.082244	0.099105	0.099105	0.082244	0.082244	55.0875
300107	2021	9.3086	1.19073	8.11782	56.59	-0.0117	2.13995	21.1875	21	27.3585	2.19722	33.3333	5.5666	0.273898	0.337349	0.311731	4.5	42.0899	33.43	96.1675	0.3941	69.1795	15	1.75425	2.02784	2.23304	2.5813	0.024728	0.024728	0.023894	0.023894	0.024728	0.024728	56.5834
300107	2022	12.383	1.54733	10.8357	55.88	3.2364	1.70119	21.2343	21	28.7955	2.19722	33.3333	4.1126	0.465097	0.517217	0.337538	4.28	42.5136	39.28	100.788	0.4558	79.835	15	1.50466	1.72136	1.82502	2.08785	0.111059	0.111059	0.111975	0.111975	0.111059	0.111059	55.8751
300109	2016	6.3609	1.95703	4.40387	56.95	7.2738	6.36689	20.9932	21	10.195	1.94591	42.8571	5.8893	-0.0910006	-0.140869	0.229113	5.37	29.1832	11.92	97.8379	0.3147	58.7418	15	3.68979	6.05991	6.4305	10.5611	0.470567	0.470567	0.458576	0.458576	0.470506	0.470506	56.8944
300109	2018	44.5869	1.34998	43.237	57.24	6.4766	1.30112	21.5575	21	8.47366	1.94591	42.8571	0.5292	-0.329199	-0.314463	0.216564	7.32	19.0035	9.41	101.43	0.3277	88.5023	15	1.43809	1.84451	1.74699	2.24071	0.415634	0.415634	0.422547	0.422547	0.415798	0.415798	57.2359
300109	2019	27.2619	3.98926	23.2726	63.35	6.3126	1.26018	22.1576	21	5.46413	1.94591	42.8571	0.9691	-0.362141	-0.334748	0.194989	5.94	11.5877	17.46	98.5732	0.2844	99.7224	15	1.19038	2.53703	1.5328	3.26684	0.389226	0.389226	0.382215	0.382215	0.398832	0.398832	63.3459
300109	2020	25.793	1.64068	24.1523	53.22	2.7093	1.06768	22.1453	21	6.56826	1.94591	42.8571	0.904	-0.352221	-0.362479	0.210969	7.37	15.8514	18.96	96.3609	0.2346	101.718	15	1.29345	2.80296	1.32561	2.87265	0.101042	0.101042	0.093492	0.093492	0.07482	0.07482	53.2097
300109	2021	14.7814	2.20843	12.573	40.34	9.6415	1.87747	22.107	21	7.38929	2.19722	33.3333	3.9064	-0.381469	-0.355362	0.226839	8.64	15.7433	15.74	99.343	0.3	123.012	15	1.8319	2.06914	2.02528	2.28756	0.817461	0.817461	0.809758	0.809758	0.814568	0.814568	40.3343
300109	2022	16.0572	2.53823	13.5189	34.4	9.5427	2.1108	22.0352	21	9.15978	2.07944	37.5	2.3631	-0.178907	-0.122208	0.217284	4.65	16.7422	13.89	100.052	0.3857	141.9	25	2.04553	2.33313	2.27137	2.59073	0.868872	0.868872	0.8695	0.8695	0.896777	0.896777	34.393
300110	2016	44.0019	5.9639	38.038	55.02	2.8169	3.72741	21.7257	26	22.557	2.30259	33.3333	0.8249	0.51576	0.59187	0.329154	4.23	51.2063	10.45	119.248	0.4564	50.3212	15	4.14639	4.37413	4.16743	4.39633	0.034084	0.034084	0.041999	0.041999	0.034084	0.034084	55.0012
300110	2017	46.3756	6.12891	40.2467	55.23	3.1104	4.72371	21.7835	26	25.1272	2.19722	33.3333	0.9258	0.598971	0.530358	0.31255	3.8	46.6865	10.09	118.627	0.4675	49.7111	15	5.17719	5.44565	5.18747	5.45646	0.039593	0.039593	0.049756	0.049756	0.039593	0.039593	55.2228
300110	2018	28.4765	1.5623	26.9142	55.25	2.4382	1.20459	21.8708	26	26.1575	2.19722	33.3333	1.692	0.422435	0.329727	0.289651	4.05	43.4683	8.97	109.715	0.4584	52.8796	15	1.48769	1.56005	1.48935	1.56179	0.031687	0.031687	0.035267	0.035267	0.031687	0.031687	55.2494
300110	2019	17.0392	1.15299	15.8862	53.36	2.884	1.84076	21.7203	26	33.7603	2.19722	33.3333	2.6093	0.395272	0.421253	0.311301	4.29	47.4233	10.55	109.839	0.4989	57.5794	15	2.00709	2.11989	2.01115	2.12417	0.0382	0.0382	0.04381	0.04381	0.0382	0.0382	53.3558
300110	2020	31.7967	0.894927	30.9018	51.33	3.8475	1.63718	21.9516	26	33.2633	2.19722	33.3333	1.2679	0.340896	0.405825	0.303743	3.42	41.46	28.84	102.155	0.4299	51.9981	15	1.95161	2.23955	1.95515	2.24361	0.081956	0.081956	0.083991	0.083991	0.081956	0.081956	51.3261
300110	2021	56.6886	10.7663	45.9223	50.78	4.6726	1.00586	22.4534	26	22.5726	2.19722	33.3333	1.0933	0.011615	0.0541731	0.247318	4.3	27.9347	22.01	100.693	0.3447	69.6189	15	1.57186	1.9933	1.57275	1.99443	0.113391	0.113391	0.114272	0.114272	0.113391	0.113391	50.7146
300110	2022	49.6415	10.3306	39.3109	44.99	4.9102	0.970958	22.3647	26	27.2396	2.19722	33.3333	1.2135	-0.145867	-0.0972179	0.21796	3.89	28.0047	12.91	96.4207	0.2998	71.5323	15	1.46666	1.89081	1.46737	1.89172	0.153388	0.153388	0.147156	0.147156	0.153388	0.153388	44.9976
300111	2016	53.6084	11.0628	42.5455	22.22	3.2878	2.10478	21.7542	19	22.5583	1.94591	42.8571	0.6998	1.51889	1.76133	0.482922	3.63	56.0817	43.61	160.963	0.5449	125.612	15	2.6356	2.75806	2.64086	2.76357	0.026755	0.026755	0.054814	0.054814	0.031211	0.031211	22.2322
300111	2017	51.293	10.3877	40.9053	22.22	1.6531	1.4913	21.7149	19	28.5771	1.94591	42.8571	0.8556	0.296267	0.363215	0.332573	2.7	54.0585	35.44	68.8042	0.5564	127.715	15	2.00154	2.09002	2.00423	2.09283	0.019311	0.019311	0.017813	0.017813	0.010076	0.010076	22.2322
300111	2018	80.4666	31.4609	49.638	23.19	-31.263	1.54548	21.0992	19	35.0477	1.94591	42.8571	1.0774	0.0743395	0.106785	0.280227	2.77	41.3655	44.86	66.5457	0.3166	109.198	15	2.42058	2.54587	2.42383	2.5493	-1.04101	-1.04101	-0.699599	-0.699599	-1.04168	-1.04168	23.1958
300111	2019	75.2536	15.7264	59.5272	22.59	-6.3064	3.77553	20.358	19	25.4522	1.94591	42.8571	1.0333	0.153919	0.205496	0.296806	3.12	23.4096	46.25	81.2864	0.7781	96.3837	15	4.51731	4.60038	4.52807	4.61134	-0.085287	-0.085287	-0.070399	-0.070399	-0.08987	-0.08987	22.5933
300111	2020	51.9776	18.6829	33.2947	23.47	10.9618	6.34847	20.1514	19	32.1309	1.94591	42.8571	1.6443	0.196875	0.229261	0.273116	3.95	28.2861	24.56	103.956	0.456	99.9843	25	6.651	7.06297	6.86824	7.07679	0.060155	0.060155	0.062662	0.062662	0.060165	0.060165	23.4758
300111	2021	35.0488	10.5708	24.478	22.42	10.528	5.58453	20.2638	19	23.7499	1.94591	42.8571	2.7385	-0.434135	-0.338291	0.203404	4.13	16.0264	22.58	78.6137	0.4971	101.119	25	5.92373	6.08474	5.93502	6.09633	0.058826	0.058826	0.045588	0.045588	0.058845	0.058845	22.4277
300111	2022	32.6836	6.3935	26.2901	23.38	-0.3905	5.92382	20.2392	19	26.5438	1.94591	42.8571	2.1146	0.538454	0.485742	0.294442	4.23	20.3933	25.37	127.82	0.5383	105.285	25	6.25066	6.76614	6.25066	6.76614	0.004068	0.004068	0.005217	0.005217	0.004093	0.004093	23.3863
300112	2016	20.094	2.54891	17.5451	57.41	3.7046	4.05668	20.6604	30	6.42491	1.94591	42.8571	2.0741	-0.441314	-0.675158	0.209043	7.49	28.5479	10.95	63.6616	0.4823	60.0989	15	2.9014	3.74697	4.25762	5.49843	0.104371	0.104371	0.057996	0.057996	0.110371	0.110371	57.4106
300112	2017	19.5259	3.86274	15.6631	55.94	5.5965	2.2342	20.9023	30	5.77939	1.94591	42.8571	2.9832	-0.303299	-0.275576	0.253478	8.81	23.795	9.63	100.044	0.517	63.7313	15	1.84551	2.31513	2.42946	3.04767	0.163934	0.176017	0.164026	0.176116	0.156068	0.167571	55.9293
300112	2018	19.0774	3.16011	15.9173	55.59	4.996	1.46418	20.9187	30	6.68626	1.94591	42.8571	2.5998	-0.338946	-0.329551	0.256725	9.8	24.7525	9.34	99.969	0.4922	53.0428	15	1.38713	1.74564	1.65495	2.08268	0.200573	0.200573	0.200503	0.200503	0.204555	0.204555	55.5983
300112	2019	18.812	2.33513	16.4769	49.64	6.2218	2.14403	20.9587	30	6.60008	1.94591	42.8571	2.6597	-0.358804	-0.319966	0.258089	9.63	21.7613	11.08	99.7478	0.5619	58.6826	15	1.91412	2.35256	2.33215	2.86634	0.230638	0.230638	0.229942	0.229942	0.217827	0.217827	49.6407
300112	2020	18.9887	1.81242	17.1762	46.32	7.9096	1.85553	21.0458	30	7.08644	1.94591	42.8571	2.3624	-0.35163	-0.333608	0.235397	8.22	19.8293	6.61	100.262	0.5534	57.4276	15	1.78686	2.17652	2.04542	2.49146	0.31528	0.31509	0.316265	0.316075	0.300443	0.300262	46.2903
300112	2021	28.3351	11.8292	16.5059	44.05	7.6727	2.34601	21.2655	30	6.9367	1.94591	42.8571	2.7999	-0.27943	-0.243145	0.245492	7.62	21.0573	7.24	100.3	0.6113	70.2992	15	2.1526	2.51572	2.62962	3.07321	0.338428	0.338428	0.339625	0.339625	0.342349	0.342349	44.0629
300112	2022	28.8691	12.0461	16.823	41.51	7.1222	1.44484	21.3089	30	7.7113	1.94591	42.8571	2.805	-0.258004	-0.241542	0.248259	7.8	19.8412	9.28	100.451	0.6245	70.3293	15	1.54381	1.78226	1.73353	2.00129	0.358717	0.358717	0.36054	0.36054	0.36042	0.36042	41.4909
300113	2016	24.5498	0.77596	23.7738	58.62	23.4256	5.40282	21.9506	19	1.60072	1.79176	50	1.7583	-0.535894	-0.626015	0.229149	11.54	3.0456	13.16	96.9294	0.6396	104.209	15	3.98047	5.95466	5.65868	8.4652	0.891235	0.891236	0.859752	0.859753	0.86796	0.867961	58.6042
300113	2017	19.7784	0.935735	18.8427	53.74	17.8891	3.18795	22.1047	19	1.64255	1.94591	42.8571	2.7141	-0.654614	-0.618161	0.211964	10.73	2.4057	12.94	98.5829	0.4912	121.216	15	2.5835	3.6033	3.3868	4.72369	0.885241	0.885241	0.871263	0.871263	0.934098	0.934098	53.744
300113	2018	20.2607	0.42179	19.8389	54.48	11.2486	2.27095	22.0806	19	1.95911	1.94591	42.8571	2.8558	-0.761987	-0.674317	0.213857	11.55	2.26475	10.55	97.7094	0.5047	131.187	15	2.00013	2.69399	2.47356	3.33165	0.620413	0.620413	0.604563	0.604563	0.375742	0.375742	54.4782
300113	2019	22.7555	0.586549	22.1689	57.7	4.1138	5.17248	21.9611	19	2.28075	1.94591	42.8571	2.5191	-1.08433	-1.03055	0.205624	15.02	2.37828	9.4	88.5494	0.4288	101.05	15	4.0321	5.16616	5.40003	6.91884	0.195681	0.195681	0.166596	0.166596	0.267884	0.267884	57.6916
300113	2020	13.7949	0.264765	13.5302	53.07	3.8091	4.055	21.8004	19	2.56458	1.94591	42.8571	3.0901	-0.978732	-0.98213	0.23412	18.37	2.44088	10.01	106.592	0.3271	71.0774	15	3.22475	4.36142	4.19295	5.6709	0.166249	0.166249	0.181414	0.181414	0.067277	0.067277	53.0786
300113	2021	16.6942	1.71238	14.9818	48.39	2.8568	3.79621	21.8162	19	2.55752	1.94591	42.8571	3.4457	-1.04336	-1.06922	0.24113	19.39	2.81878	10.05	100.664	0.3859	80.7056	15	3.06502	4.01141	3.96316	5.18687	0.118069	0.118069	0.119184	0.119184	0.114276	0.114276	48.3997
300113	2022	15.5802	1.17027	14.41	45.88	-15.5697	3.14726	21.5546	19	3.67956	1.60944	40	4.2195	-0.977726	-0.995769	0.247181	18.68	5.39984	8.38	100.026	0.4257	91.5819	15	3.30208	3.68508	3.30306	3.68618	-0.552241	-0.552241	-0.55238	-0.55238	-0.678024	-0.678024	45.8866
300114	2016	25.3699	1.46662	23.9032	76.25	7.4773	4.63797	21.3831	22	12.1199	2.19722	33.3333	2.1131	0.0234757	-0.0834816	0.260206	5.73	27.2907	21.2	92.8381	0.5801	37.9476	15	4.00584	4.24623	4.89167	5.18522	0.311957	0.311957	0.285116	0.285116	0.312308	0.312308	76.2378
300114	2017	29.1225	1.01509	28.1074	74.16	7.7991	2.73816	21.5169	22	12.0062	2.19722	33.3333	1.8852	-0.0528363	-0.0646556	0.256617	5.88	23.2136	19.03	99.736	0.5987	41.3112	15	3.02939	3.17889	3.02939	3.17889	0.254441	0.254441	0.253658	0.253658	0.254746	0.254746	74.1601
300114	2018	26.7877	1.63439	25.1533	69.15	8.7457	2.03878	21.4475	22	13.9429	2.19722	33.3333	1.9532	0.0242891	-0.0126987	0.259179	5.28	25.001	15.78	100.313	0.6496	43.8654	15	2.30665	2.41669	2.30665	2.41669	0.300066	0.300066	0.301111	0.301111	0.300147	0.300147	69.144
300114	2019	33.0304	1.44415	31.5863	62.56	10.2387	2.70203	21.6348	22	12.4895	2.19722	33.3333	1.6163	-0.0594454	-0.026603	0.25155	4.79	20.4942	19.13	99.185	0.6788	49.0865	15	3.03234	3.14703	3.03234	3.14703	0.371618	0.371618	0.368248	0.368248	0.371318	0.371318	62.5726
300114	2020	32.6786	0.870568	31.8081	61.29	10.9093	3.01113	21.7993	22	11.3195	2.19722	33.3333	1.5591	-0.100325	-0.0675954	0.25396	5.7	20.5363	18.46	100.22	0.6493	49.4498	15	3.31632	3.53414	3.33792	3.55716	0.459906	0.459906	0.461052	0.461052	0.459837	0.459837	61.3077
300114	2021	33.3051	0.965685	32.3394	60.02	10.9764	3.16583	21.9169	22	11.3889	2.19722	33.3333	1.3771	-0.150755	-0.105144	0.259691	6.68	20.2009	20.24	99.7914	0.6235	55.4928	15	3.49888	3.74683	3.49888	3.74683	0.535446	0.535446	0.534211	0.534211	0.529692	0.529692	60.0206
300114	2022	35.9161	3.42033	32.4958	55.65	6.1519	1.65906	22.0189	22	11.097	2.19722	33.3333	1.3225	-0.152743	-0.122895	0.281674	8.8	17.709	33.57	100.155	0.548	55.4101	15	2.01823	2.14502	2.01823	2.14502	0.332448	0.332448	0.333009	0.333009	0.332941	0.332941	55.6505
300117	2016	68.8077	7.65724	61.1505	62.1	3.5142	1.04714	22.2358	36	2.74117	1.94591	42.8571	0.5093	0.058175	-0.223234	0.215519	3.02	13.5226	35.49	71.7459	0.4901	164.04	15	1.73409	1.79522	1.73522	1.79639	0.106412	0.106412	0.071345	0.071345	0.107131	0.107131	62.107
300117	2017	72.6506	9.56913	63.0815	61.61	3.51	0.84817	22.439	36	2.87544	1.94591	42.8571	0.6197	0.410874	0.333381	0.287079	3.04	10.7367	51.67	96.7547	0.5802	196.108	15	1.57269	1.62128	1.57468	1.62332	0.108322	0.108322	0.103755	0.103755	0.1086	0.1086	61.6112
300117	2018	79.7313	8.82709	70.9042	61.83	2.7571	0.440852	22.6348	36	2.53077	1.94591	42.8571	0.6321	0.67948	0.669126	0.327316	2.45	8.7119	54.03	106.659	0.6904	302.815	15	1.23734	1.26682	1.23816	1.26766	0.084998	0.084998	0.090967	0.090967	0.085356	0.085356	61.8328
300117	2019	77.2147	2.56955	74.1447	59.67	2.693	0.439553	22.5313	36	3.26122	1.94591	42.8571	0.557	0.861097	0.813486	0.31759	1.94	10.3431	43.38	125.857	0.5345	295.292	15	1.21097	1.24165	1.2117	1.2424	0.035612	0.035612	0.046108	0.046108	0.034213	0.034213	59.6668
300117	2020	73.5708	1.35717	72.2136	54.04	4.48	0.517397	22.4305	36	4.06582	1.94591	42.8571	0.9629	0.275408	0.261188	0.256293	3.24	9.12876	39.98	105.605	0.358	229.43	15	1.2531	1.28108	1.2531	1.28108	0.112753	0.112753	0.123485	0.123485	0.112269	0.112269	54.0398
300117	2021	80.4666	3.13283	74.1447	48.5	-30.1716	0.589039	22.2278	36	5.47341	1.94591	42.8571	0.6339	-0.119446	-0.0484317	0.199327	2.17	11.5977	26.22	94.4608	0.2855	177.809	15	1.56682	1.63186	1.56682	1.63186	-1.88045	-1.88045	-1.75834	-1.75834	-1.8805	-1.8805	48.4969
300117	2022	80.4666	4.99943	74.1447	42.64	-2.5161	0.555051	22.2374	36	5.78567	1.60944	40	0.5398	0.365615	0.723057	0.346368	0.85	14.1052	79.72	71.0013	0.4318	511.401	25	1.54942	1.61278	1.54942	1.61278	-0.104229	-0.104229	-0.03944	-0.03944	-0.10381	-0.10381	42.6556
300118	2016	60.289	12.2733	48.0157	42.19	10.532	1.11629	23.0223	22	5.69673	2.19722	33.3333	1.1067	0.345064	0.11358	0.27259	3.02	22.7898	23.89	82.1928	0.7606	205.891	15	1.49694	1.56775	1.71918	1.8005	1.07198	1.07198	0.846906	0.846906	1.21408	1.21408	42.1744
300118	2017	54.3632	9.67882	44.6844	53.8	6.5514	0.664586	23.5273	22	4.43788	2.19722	33.3333	1.2727	0.603587	0.522178	0.324894	3.12	24.8724	21.8	102.003	0.8651	265.949	15	1.11429	1.14663	1.20822	1.24328	0.760874	0.760874	0.777968	0.777968	0.729756	0.729756	53.7953
300118	2018	55.2594	7.26759	47.9918	51.54	2.1472	0.40148	23.6561	22	5.11192	2.19722	33.3333	0.8843	0.50596	0.449905	0.307993	3.4	35.5923	22.24	104.506	0.5526	148.865	15	0.994711	1.09503	0.994208	1.10861	0.252462	0.252462	0.265564	0.265564	0.113794	0.113794	51.5483
300118	2019	63.4196	12.1116	51.308	50.08	6.0362	0.487469	23.9662	22	5.2161	2.19722	33.3333	0.7864	0.313659	0.34105	0.320022	5.33	34.1361	17.36	100.594	0.649	200.198	15	1.09402	1.13477	1.12166	1.16345	1.08506	1.08506	1.09251	1.09251	1.11014	1.11014	50.0895
300118	2020	65.6335	14.1147	51.5188	45.83	2.2106	0.898467	24.0879	22	7.03832	1.94591	42.8571	0.8629	0.88496	0.950668	0.374392	5.14	39.508	12.36	142.703	0.5891	187.789	15	1.55362	1.61059	1.5548	1.61181	0.262134	0.262134	0.400552	0.400552	0.363819	0.363819	45.8227
300118	2021	67.7338	11.0425	56.6913	43.24	1.3151	0.990047	24.1097	22	5.40984	1.94591	42.8571	0.7497	1.40876	1.33936	0.401182	4.57	32.9925	15.67	172.282	0.644	175.007	15	1.51984	1.55593	1.66739	1.70698	-0.016533	-0.016533	0.125537	0.125537	0.024956	0.024956	43.248
300118	2022	72.8188	9.12105	63.6978	43.06	3.9601	0.578552	24.299	22	5.7047	1.94591	42.8571	0.6989	0.363246	0.45069	0.306843	2.73	26.1797	12.42	102.362	0.8665	250.851	15	1.2382	1.26974	1.30674	1.34002	1.07166	1.07166	1.10008	1.10008	0.980453	0.980453	43.0615
300119	2016	22.9675	4.01275	18.9548	67.92	7.3874	2.54402	21.7287	23	9.02229	2.19722	33.3333	1.8425	-0.337829	-0.418072	0.275391	10.92	40.1208	9.51	83.8014	0.3817	48.0366	15	1.89031	2.13339	2.7737	3.13038	0.378988	0.378988	0.307525	0.307525	0.378988	0.378988	67.9372
300119	2017	25.5779	3.10001	22.4779	71.24	5.5977	1.65022	21.7963	23	10.4553	2.19722	33.3333	1.6456	-0.347891	-0.279114	0.274023	10.4	36.6999	5.44	98.3389	0.3703	53.49	15	1.45859	1.62884	1.906	2.12847	0.308424	0.308424	0.302491	0.302491	0.308424	0.308424	71.2531
300119	2018	24.814	2.62036	22.1936	66.7	5.9887	1.01311	21.8214	23	12.3957	2.19722	33.3333	1.6575	-0.179923	-0.189291	0.260226	8.26	34.5877	4.47	99.8448	0.4018	59.9731	15	1.12439	1.24862	1.26125	1.40059	0.348695	0.348695	0.348074	0.348074	0.348695	0.348695	66.7283
300119	2019	33.8496	4.49662	29.353	65.92	8.6177	1.64034	21.9939	23	11.7233	2.07944	37.5	1.2128	-0.234919	-0.196763	0.251026	7.8	28.7058	5.76	101.212	0.447	71.5405	15	1.5901	1.74613	1.97883	2.17301	0.553281	0.553281	0.561071	0.561071	0.553281	0.553281	65.9189
300119	2020	29.8061	7.30861	22.4975	62.56	14.3309	1.95854	22.084	23	11.5015	2.19722	33.3333	1.4144	-0.235107	-0.213714	0.249717	7.73	25.254	4.68	100.431	0.5361	88.5136	15	1.77295	1.93	2.2566	2.4565	1.08652	1.08652	1.09197	1.09197	1.08652	1.08652	62.5709
300119	2021	24.0237	4.27626	19.7474	57.73	10.5486	1.98505	22.4621	23	7.38876	2.19722	33.3333	2.4037	-0.319516	-0.296947	0.225125	7.55	18.354	9.92	102.372	0.4186	74.3109	15	1.66012	1.75689	2.22528	2.35501	0.925793	0.925793	0.950503	0.950503	0.925793	0.925793	57.7471
300119	2022	26.2873	4.83772	21.4496	59.69	7.3077	1.42637	22.5326	23	10.4145	2.19722	33.3333	2.0815	-0.255738	-0.23525	0.244115	8.08	23.6899	13.73	100.683	0.3534	84.1102	15	1.47578	1.5591	1.68925	1.78462	0.798621	0.798621	0.804662	0.804662	0.798621	0.798621	59.6798
300120	2016	10.2933	3.03116	7.26216	44.42	2.8221	4.20141	20.4488	25	9.44442	1.94591	42.8571	4.921	1.21984	0.998858	0.42709	2.73	52.2046	37.72	86.2438	0.825	357.997	15	3.65691	3.79952	4.30434	4.4722	0.084854	0.084854	0.071108	0.071108	0.09131	0.09131	44.4207
300120	2017	29.8034	3.673	26.1304	47.87	4.1689	1.35159	21.7076	25	9.58251	2.19722	33.3333	1.3019	0.157141	0.12962	0.254165	3.19	28.6015	22.59	100.136	0.5172	30.4319	15	1.36275	2.01061	1.64962	2.43385	0.201764	0.201764	0.202074	0.202074	0.186168	0.186168	47.8622
300120	2018	30.317	1.81471	28.5023	45.2	6.4723	0.825381	21.7767	25	9.54322	2.19722	33.3333	1.2867	0.339572	0.284884	0.287668	3.25	26.7347	24.25	100.765	0.7442	87.772	15	1.07651	1.55708	1.12855	1.63235	0.350152	0.350152	0.353354	0.353354	0.395742	0.395742	45.211
300120	2019	31.1074	4.18968	26.9177	48	4.9646	0.810728	22.0231	25	11.3511	2.19722	33.3333	1.3796	0.357071	0.378447	0.303636	3.41	28.2758	30.64	103.012	0.7136	80.369	15	1.06139	1.43185	1.1218	1.51335	0.280663	0.280663	0.289992	0.289992	0.290761	0.290761	47.9993
300120	2020	37.4493	6.98436	30.4649	45.31	3.1798	1.18681	22.1346	25	11.5087	2.19722	33.3333	1.111	0.461628	0.522479	0.325058	2.67	25.1625	42.25	99.7914	0.8018	124.604	15	1.45903	1.88307	1.5613	2.01506	0.176277	0.176277	0.175865	0.175865	0.132356	0.132356	45.3147
300120	2021	36.5769	7.64954	28.9274	35.37	2.033	1.03639	22.1321	25	10.1078	2.19722	33.3333	1.1863	0.481456	0.562458	0.323557	2.73	23.4627	35.65	106.199	0.807	158.478	15	1.33101	1.71373	1.40216	1.80533	0.107765	0.107765	0.113845	0.113845	0.107942	0.107942	35.3586
300120	2022	40.5478	6.62852	33.9193	33.37	2.1218	0.631892	22.2137	25	10.4632	2.19722	33.3333	1.0691	0.259815	0.322877	0.285769	3.28	23.1133	27.79	103.029	0.633	145.624	15	1.0331	1.29886	1.03737	1.30423	0.089974	0.089972	0.092925	0.092923	0.059694	0.059693	33.3518
300121	2016	53.7662	18.6783	35.088	66.29	16.5474	3.73412	21.0683	24	17.3399	1.79176	50	1.4983	0.556184	0.431082	0.318111	2.63	36.2874	18.41	97.4288	0.9346	89.717	15	4.04824	4.28387	4.27178	4.52043	0.542073	0.542073	0.524945	0.524945	0.542073	0.542073	66.2942
300121	2017	47.2991	3.87327	43.4259	62.84	18.1309	2.38876	21.2079	24	17.7156	1.79176	50	1.2246	0.501332	0.425181	0.333749	3.89	31.0246	19.61	100.151	1.0791	106.558	15	2.75543	2.89032	2.86175	3.00184	0.703759	0.703759	0.705065	0.705065	0.703316	0.703316	62.8563
300121	2018	18.7857	0.786665	17.9991	60.59	23.4256	1.52497	21.4656	24	16.5293	1.79176	50	2.9831	0.565658	0.494581	0.317544	1.83	28.0079	17.38	101.212	1.118	123.924	15	1.6778	1.73893	1.71282	1.77523	0.978986	0.978986	0.993643	0.993643	0.979811	0.979811	60.5975
300121	2019	21.6033	0.818316	20.785	54.91	10.5726	1.28611	21.4809	24	19.3637	1.94591	42.8571	2.2745	0.354168	0.386926	0.30909	2.72	28.7711	21.21	97.7046	0.9515	120.544	15	1.46514	1.5211	1.50214	1.55952	0.474381	0.474381	0.461287	0.461287	0.474649	0.474649	54.907
300121	2020	28.1883	0.776329	27.4119	56.22	7.291	1.94553	21.5588	24	21.2591	1.94591	42.8571	1.5875	0.296264	0.367208	0.331469	5.06	35.6116	17.47	101.033	0.8755	114.452	15	2.17881	2.25357	2.22742	2.30385	0.335298	0.335298	0.339597	0.339597	0.334532	0.334532	56.2207
300121	2021	27.439	0.86291	26.5761	54.27	14.6934	1.63919	21.7005	24	21.9364	1.94591	42.8571	1.5702	0.382866	0.474149	0.366129	5.71	35.0578	19.63	100.55	1.0902	149.052	15	1.87692	1.93084	1.91358	1.96855	0.756867	0.756867	0.761969	0.761969	0.755305	0.755305	54.2778
300121	2022	21.5167	2.52731	18.9894	48.72	20.6821	1.18416	21.9877	24	18.5979	1.94591	42.8571	2.6639	0.447512	0.522777	0.358713	4.49	30.2884	21.7	100.144	1.1349	180.369	15	1.3613	1.39515	1.39933	1.43413	1.27325	1.27325	1.27548	1.27548	1.27493	1.27493	48.7162
300122	2016	6.9465	3.23375	4.38669	77.03	0.6691	9.37431	21.72	29	5.72652	1.79176	50	10.2765	-0.559797	-0.649387	0.310484	16.96	30.8202	40.91	80.543	0.1654	34.146	15	5.73585	6.27416	9.79535	10.7146	0.020325	0.020325	0.015979	0.015979	0.020325	0.020325	77.0221
300122	2017	28.4558	2.40966	26.0461	77.03	14.3984	9.37431	22.1357	29	4.82283	1.94591	42.8571	1.5504	-0.264148	-0.242393	0.22831	6.97	22.4795	8.75	101.498	0.394	74.1341	15	6.55343	6.92578	9.79535	10.8587	0.270172	0.270172	0.274897	0.274897	0.270172	0.270172	77.0221
300122	2018	38.6081	1.37558	37.2325	77.03	23.4256	9.10637	22.6417	29	3.68635	2.19722	33.3333	1.117	0.250157	0.24416	0.280134	3.24	17.422	9.84	101.207	0.9579	217.393	15	5.60168	5.83414	9.49245	9.88636	0.907104	0.907104	0.919872	0.919872	0.907104	0.907104	77.0221
300122	2019	47.4766	1.12482	46.3517	76.39	23.4256	7.26128	23.1159	29	3.00715	2.19722	33.3333	1.1203	0.458334	0.467274	0.311383	2.45	11.6765	10.54	101.741	1.1928	356.235	15	4.68701	4.80115	7.73605	7.92444	1.47902	1.47902	1.50911	1.50911	1.47902	1.47902	76.3923
300122	2020	45.7868	0.98632	44.8005	68.89	23.4256	9.37431	23.4456	29	2.88069	2.19722	33.3333	1.1929	0.516307	0.50782	0.324717	3.16	11.5066	8.62	101.064	1.1614	449.419	15	6.651	7.97046	9.79535	10.8587	1.99512	1.99512	1.99855	1.99855	2.05465	2.05465	68.8815
300122	2021	41.2353	1.72792	39.5074	66.48	23.4256	6.63487	24.126	29	2.30368	2.19722	33.3333	1.4631	0.677088	0.850766	0.380133	2.66	6.86057	17.58	100.578	1.3544	638.592	15	4.48437	4.53906	7.04722	7.13318	1.99512	1.99512	1.99855	1.99855	2.05465	2.05465	66.482
300122	2022	36.2268	1.41438	34.8124	64.09	23.4256	3.69774	24.299	29	2.50303	2.19722	33.3333	1.7682	0.473206	0.696018	0.346847	2.91	8.34449	6.81	100.463	1.1246	667.202	15	2.76988	2.79727	4.06001	4.10014	1.99512	1.99512	1.99855	1.99855	2.05465	2.05465	64.0989
300123	2017	28.628	4.34859	24.2794	71.75	3.6035	1.03048	22.6029	21	10.8268	1.79176	50	1.0634	-0.172938	-0.161224	0.218338	5.19	21.0109	24.82	98.9782	0.2398	44.0398	25	1.1565	2.14747	1.31676	2.44505	0.184464	0.184464	0.182192	0.182192	0.185987	0.185987	71.7569
300123	2018	33.4609	8.85417	24.6067	68.96	3.6678	0.703855	22.7058	21	11.1012	1.79176	50	1.2869	-0.189133	-0.184883	0.206182	4.63	16.6408	27.49	96.8828	0.2044	74.9511	25	1.02111	1.71609	1.03846	1.74526	0.301501	0.301501	0.28975	0.28975	0.301554	0.301554	68.9624
300123	2019	33.6704	6.70493	26.9654	62.43	3.706	1.00114	22.7566	21	12.0105	2.07944	37.5	1.1017	0.0351209	0.0516619	0.258087	5.47	17.7341	39.27	100.464	0.296	112.933	15	1.19386	1.95104	1.33784	2.18633	0.278523	0.278523	0.279394	0.279394	0.278596	0.278596	62.436
300123	2020	35.6513	4.42397	31.2274	46.95	1.3871	1.52765	22.8329	21	12.3941	1.94591	42.8571	1.0512	-0.0779016	-0.0672998	0.25156	8.1	18.3371	22.55	115.035	0.2283	88.4763	15	1.7915	2.8022	1.88416	2.94714	0.029905	0.029905	0.039448	0.039448	0.028897	0.028897	46.9462
300123	2021	45.933	2.22563	43.7074	35.87	-13.233	1.19973	22.7537	21	15.2202	1.79176	33.3333	0.808	-0.309359	-0.300575	0.271539	11.37	22.9649	29.48	100.863	0.2002	70.3847	15	1.64601	2.39866	1.65906	2.41768	-1.17897	-1.17897	-1.18898	-1.18898	-1.16899	-1.16899	35.8788
300123	2022	57.3674	9.2364	48.131	34.1	-14.1192	0.874915	22.6411	21	16.7051	1.79176	33.3333	0.8318	-0.0911327	-0.0219819	0.268708	6.58	28.7361	35.08	93.9623	0.2338	82.4263	15	1.43971	1.93036	1.44859	1.94227	-1.18809	-1.18809	-1.11743	-1.11743	-1.18598	-1.18598	34.0995
300125	2016	39.2604	25.5508	13.7096	46.45	-0.5425	2.0277	21.2738	19	5.63096	1.94591	42.8571	3.0356	1.76057	2.03052	0.479651	1.9	42.9433	90.36	172.282	0.0962	77.4312	15	2.08251	2.2943	2.4203	2.66644	-0.512896	-0.512896	-0.921291	-0.921291	-0.512896	-0.512896	46.4442
300125	2017	42.9489	29.9403	13.0086	46.03	-15.5163	2.25829	21.0581	19	8.70539	1.79176	50	3.4464	1.01891	0.920205	0.358553	1.25	37.6596	87.52	100.482	0.0962	85.3669	25	2.28239	2.52755	2.68778	2.97649	-1.97301	-1.97301	-1.97411	-1.97411	-2.00304	-2.00304	46.0107
300125	2018	38.5251	29.8352	8.68985	42.98	4.3439	1.78524	20.9498	19	10.6446	1.79176	50	6.3009	0.918333	0.847016	0.368561	3.35833	34.7011	82.23	102.552	0.1148	149.271	25	2.16295	2.26957	2.17049	2.27749	0.204489	0.204489	0.209779	0.209779	0.204489	0.204489	42.9691
300125	2019	33.9375	28.204	5.73348	37.28	2.954	3.66228	20.9328	19	12.3424	1.94591	42.8571	8.5684	0.841433	0.831472	0.36039	3.5	35.1483	79.92	109.863	0.0962	75.4609	25	3.98217	4.56941	4.00166	4.59176	0.064409	0.064409	0.070852	0.070852	0.064409	0.064409	37.275
300125	2020	62.4793	13.5946	48.8847	36.28	-1.6973	1.56416	21.5809	19	9.72894	1.94591	42.8571	0.6944	1.06568	1.20142	0.443836	5.73	51.0996	80.79	125.675	0.1572	37.694	25	2.18119	2.37369	2.18896	2.38213	-0.219206	-0.219206	-0.270271	-0.270271	-0.219206	-0.219206	36.2851
300125	2021	71.0925	31.4609	37.242	34.74	-2.1743	1.91807	21.5564	19	13.8992	1.94591	42.8571	0.8415	0.861188	0.950848	0.416031	4.2	55.1863	52.04	99.3765	0.4514	180.339	25	2.61844	2.71075	2.629	2.72168	-0.285953	-0.285953	-0.283782	-0.283782	-0.285953	-0.285953	34.7453
300125	2022	69.1144	31.4609	33.5744	32.41	1.2519	2.46672	21.4819	19	17.3436	1.94591	42.8571	0.7711	0.379254	0.600545	0.389696	3.57	56.2827	41.03	69.2078	0.7203	217.947	25	3.14182	3.25234	3.15786	3.26894	-0.063759	-0.063759	-0.046644	-0.046644	-0.063759	-0.063759	32.4087
300126	2016	20.138	0.636325	19.5016	55.09	0.3169	2.86746	20.9825	24	8.44442	2.19722	33.3333	2.8868	0.191059	-0.0678124	0.273215	5.17	19.1351	65.67	73.7726	0.4115	45.0579	15	2.42142	2.52156	3.06883	3.19576	0.020322	0.020322	0.014738	0.014738	-0.018155	-0.018155	55.1052
300126	2017	19.0816	0.683924	18.3976	55.63	0.1366	1.63605	20.972	24	10.0609	1.94591	42.8571	3.1129	0.419332	0.33578	0.293862	3.91	17.7398	61.94	102.478	0.426	37.1042	15	1.57041	1.63422	1.82686	1.90109	0.014249	0.014249	0.014502	0.014502	0.025299	0.025299	55.6391
300126	2018	20.2496	0.247626	20.002	54.57	-3.9844	1.24945	20.9151	24	11.4769	1.94591	42.8571	2.9442	0.248621	0.205383	0.296127	5.49	17.2019	58.91	99.6257	0.4677	37.3365	15	1.31325	1.36817	1.45194	1.51266	-0.147926	-0.147926	-0.147347	-0.147347	-0.225398	-0.225398	54.5537
300126	2019	18.0219	0.202188	17.8197	55.86	0.7012	1.52361	20.8947	24	12.897	1.94591	42.8571	3.589	-0.0516663	-0.0299799	0.267679	6.78	16.4592	45.62	99.2317	0.3828	41.8903	15	1.4878	1.54988	1.70383	1.77493	0.029511	0.029511	0.029267	0.029267	0.022746	0.022746	55.8397
300126	2020	19.5166	0.786499	18.7301	54.1	0.7881	1.84078	20.9608	24	13.2761	1.94591	42.8571	3.4071	0.0888202	0.120035	0.264174	5.09	14.4991	50.03	104.594	0.3496	41.9947	15	1.71798	1.78302	2.03594	2.11302	0.03789	0.03789	0.039498	0.039498	0.16648	0.16648	54.0888
300126	2021	22.1738	0.526689	21.6471	55.2	0.73	1.51822	21.0764	24	12.9154	1.94591	42.8571	1.9546	0.172283	0.229304	0.279423	4.35	11.8374	57.2	102.506	0.4651	66.9442	15	1.51284	1.5618	1.73996	1.79626	0.033644	0.033644	0.034519	0.034519	0.296794	0.296794	55.1844
300126	2022	17.5924	0.122575	17.4698	56.18	0.152	1.28018	21.0046	24	14.5139	1.94591	42.8571	2.2657	0.173766	0.194257	0.272864	5.44	11.7836	54.31	110.549	0.3163	54.3381	15	1.31611	1.36042	1.45611	1.50512	0.012942	0.012942	0.01411	0.01411	-0.042742	-0.042742	56.1724
300127	2016	6.7232	0.380539	6.34269	75.37	11.8387	4.70486	20.8957	23	11.0335	2.19722	33.3333	11.5164	0.269072	0.151165	0.269038	4.37	16.9325	54.51	98.4388	0.3647	41.8123	15	3.5802	3.64986	4.77209	4.86494	0.3689	0.3689	0.362194	0.362194	0.3689	0.3689	75.3761
300127	2017	5.4888	0.108721	5.38011	73.72	18.154	4.33137	20.979	23	10.9771	2.19722	33.3333	14.01	0.231178	0.172424	0.265142	3.72	14.8582	53.23	98.7071	0.4249	51.0974	15	3.37993	3.43565	4.38626	4.45856	0.60126	0.60126	0.592181	0.592181	0.60126	0.60126	73.7352
300127	2018	5.5794	0.0667202	5.51265	73.76	13.5677	2.66432	20.9886	23	11.8937	2.19722	33.3333	13.3551	0.239102	0.198102	0.270342	3.82	14.5391	52.44	100.06	0.4617	58.219	15	2.20894	2.24222	2.72011	2.76109	0.487442	0.487442	0.51138	0.51138	0.487442	0.487442	73.7652
300127	2019	5.7446	0.0471111	5.71963	73.12	11.2915	4.54427	21.0179	23	12.7275	2.19722	33.3333	12.4124	0.180764	0.194493	0.266078	3.57	14.7506	50.77	100.063	0.4555	59.7986	15	3.53137	3.60104	4.60172	4.6925	0.459221	0.459221	0.51138	0.51138	0.459221	0.459221	73.1237
300127	2020	5.1395	0.0471111	4.51696	72.46	11.0505	4.07262	21.0325	23	13.6751	2.19722	33.3333	14.5502	0.138794	0.174077	0.27181	4.27	14.661	52.76	99.8705	0.4468	57.0051	15	3.19528	3.25204	4.118	4.19116	0.461502	0.461502	0.460809	0.460809	0.461502	0.461502	72.4561
300127	2021	6.807	0.13996	6.66703	71.37	14.6642	5.49896	21.1179	23	13.9231	2.19722	33.3333	9.3468	0.145145	0.208523	0.284105	4.28	22.4895	36.74	100.039	0.6051	65.2382	15	4.2176	4.28378	5.56703	5.65438	0.607823	0.607823	0.608095	0.608095	0.607823	0.607823	71.375
300127	2022	7.6929	0.406501	7.28641	69.52	11.7352	3.23559	21.14	23	14.7445	2.19722	33.3333	8.934	0.168354	0.222148	0.297186	4.96	22.2996	38.07	100.151	0.6612	71.633	15	2.6346	2.66757	3.31251	3.35397	0.532713	0.532713	0.53362	0.53362	0.532713	0.532713	69.5128
300129	2016	29.6026	0.873018	28.7296	41.13	8.3912	2.09552	21.8399	23	8.92802	2.3979	36.3636	1.773	0.732988	0.5959	0.33698	3.29	30.3154	51.22	98.5121	0.4885	181.839	15	1.90579	2.1061	2.39154	2.64292	0.29947	0.29947	0.294172	0.294172	0.305774	0.305774	41.1332
300129	2017	29.8424	0.845142	28.9973	45.3	6.0131	1.81903	21.8919	23	10.1201	2.48491	38.4615	1.7299	0.613465	0.559478	0.340518	3.46	27.5378	57.73	91.5428	0.507	215.156	15	1.75425	1.92308	2.11746	2.32124	0.211357	0.211357	0.189294	0.189294	0.212375	0.212375	45.3111
300129	2018	36.1495	1.06661	35.0829	39.39	0.3601	0.594211	21.9649	23	10.7705	2.48491	38.4615	1.2673	0.716973	0.6594	0.342455	3.93	24.9892	56.94	108.291	0.4409	176.562	15	0.994711	1.09503	0.994208	1.10861	0.012751	0.012751	0.014489	0.014489	0.010271	0.010271	39.3653
300129	2019	45.6626	0.806073	44.8565	37.7	4.6	0.817529	22.1761	23	10.3691	2.48491	41.6667	1.1638	0.719134	0.717985	0.36149	3.75	21.3057	62.79	100.32	0.5736	266.71	15	1.21227	1.28561	1.27415	1.35123	0.214	0.214	0.214809	0.214809	0.218163	0.218163	37.6826
300129	2020	46.1412	0.781054	45.3601	30.77	9.3735	1.12616	22.3029	23	10.5067	2.48491	41.6667	1.2595	0.596515	0.60346	0.347751	4.2	18.3637	31.6	100.048	0.7896	417.609	15	1.46189	1.53744	1.58757	1.66961	0.494999	0.494999	0.495284	0.495284	0.491983	0.491983	30.7478
300129	2021	52.156	2.98277	49.1733	27.46	5.4706	1.14447	22.4822	23	9.87377	2.3979	36.3636	1.0705	0.540639	0.657186	0.363434	4.89	16.326	43.65	100.561	0.7229	426.655	15	1.53473	1.5989	1.66603	1.7357	0.352542	0.352542	0.354787	0.354787	0.329065	0.329065	27.4337
300129	2022	43.4114	4.26415	39.1473	45.32	4.636	0.934698	22.6934	23	8.27635	2.48491	38.4615	1.4081	0.463719	0.624755	0.355085	5.04	13.5446	66.04	100.125	0.4819	338.753	15	1.24674	1.28691	1.36881	1.41291	0.288958	0.288958	0.289358	0.289358	0.28509	0.28509	45.3223
300130	2016	47.2131	17.7319	29.4813	58.84	7.3549	2.08865	21.7517	23	1.09184	2.07944	37.5	1.1355	-0.557771	-0.920493	0.262506	13.22	16.8628	52.41	45.4788	0.4878	74.4578	15	2.01769	2.66348	2.56277	3.38301	0.612944	0.612821	0.289998	0.28994	0.612808	0.612685	58.8481
300130	2017	48.1227	16.3044	31.8183	61.6	3.6435	1.6246	22.0828	23	1.03886	2.07944	37.5	1.7439	-0.370503	-0.355719	0.279862	12.52	11.4517	39.26	101.629	0.3697	66.8241	15	1.67206	2.0128	2.10784	2.53738	0.270984	0.270943	0.276717	0.276675	0.234927	0.234891	61.606
300130	2018	49.0241	3.04567	45.9784	61.77	7.9143	1.30031	22.1489	23	1.59481	2.07944	37.5	1.1722	-0.316365	-0.290313	0.247799	8.7	10.7584	21.15	100.139	0.5759	98.1518	15	1.55413	2.13867	1.79055	2.46401	0.518953	0.518953	0.519715	0.519715	0.537677	0.537677	61.7652
300130	2019	27.2645	10.5887	16.6758	56.02	6.8636	2.53325	21.939	23	1.27191	2.07944	37.5	3.7265	-0.367068	-0.343457	0.223901	7.39	1.78496	8.61	100.655	0.8039	147.991	15	2.2932	3.13774	2.82721	3.8684	0.497447	0.497309	0.500635	0.500495	0.498075	0.497936	56.0186
300130	2020	28.1302	10.1823	17.9479	51.5	2.7775	1.67924	21.94	23	1.58065	2.07944	37.5	3.5903	-0.272703	-0.272695	0.234225	8.24	2.44665	7.43	112.207	0.7801	108.417	25	1.69775	2.222	1.96067	2.56612	0.173978	0.173978	0.19781	0.19781	0.172263	0.172263	51.5061
300130	2021	33.0038	2.00032	31.0035	48.59	6.1494	1.89066	22.0578	23	1.94815	2.07944	37.5	2.0678	-0.30702	-0.245559	0.24086	6.83	2.90934	7.53	101.458	1.0068	128.03	25	1.88674	2.38719	2.2207	2.80973	0.414484	0.414484	0.421073	0.421073	0.41364	0.41364	48.5964
300130	2022	26.7446	1.47308	25.2715	47.02	1.4195	1.5836	22.0704	23	2.93195	2.07944	37.5	2.6814	1.14078	0.914014	0.358321	6.31	2.99666	10.43	172.282	1.1293	157.251	25	1.62603	1.98888	1.85197	2.26524	0.08837	0.088361	0.519768	0.519716	0.104194	0.104183	47.0113
300131	2016	46.1008	0.0471111	46.0787	51.34	8.6744	2.83885	22.0088	23	0.518626	1.94591	42.8571	1.1118	1.01661	0.734665	0.339958	0.56	1.27912	32.6	99.3781	1.3774	426.04	15	2.35002	3.20384	3.29986	4.49877	0.196504	0.196504	0.195102	0.195102	0.197356	0.197356	51.329
300131	2017	59.6872	2.17124	57.5159	50.13	6.6935	1.43417	22.3556	23	0.518626	1.94591	42.8571	1.0339	1.16921	0.983137	0.390595	0.62	1.93845	21.25	97.938	1.6832	633.009	15	1.60522	2.00032	2.03104	2.53094	0.165549	0.165549	0.161424	0.161424	0.164588	0.164588	50.1292
300131	2018	67.3152	10.8745	56.4407	48.23	7.7917	0.781352	22.4935	23	0.518626	2.19722	33.3333	1.1388	1.36022	1.47723	0.467609	0.48	2.36249	36.55	100.377	1.6832	868.329	15	1.33479	1.60993	1.4545	1.75433	0.185655	0.185655	0.186578	0.186578	0.189667	0.189667	48.2362
300131	2019	66.4154	11.4181	54.9973	39.93	6.0014	0.967344	22.4588	23	0.518626	2.19722	33.3333	1.1022	1.62891	1.59229	0.48798	0.39	4.3688	44.52	100.286	1.6832	868.329	15	1.46516	1.81138	1.6315	2.01702	0.065203	0.065203	0.065585	0.065585	0.066239	0.066239	39.9283
300131	2020	58.3594	14.4525	43.9069	29.35	8.934	2.57191	21.9693	23	13.1304	2.19722	33.3333	1.2369	1.58238	1.58866	0.498668	0.35	8.02294	50.79	91.5274	1.6832	868.329	15	2.70503	3.07608	3.1555	3.58834	0.207796	0.207796	0.189656	0.189656	0.187637	0.187637	29.3455
300131	2021	57.9043	4.02853	53.8758	22.78	4.0849	2.51473	21.9651	23	11.68	2.19722	33.3333	0.9452	2.33765	2.43051	0.548893	0.36	6.80367	20.96	172.282	1.6832	868.329	25	2.8275	3.20974	3.09378	3.51201	0.015887	0.015887	0.102026	0.102026	-0.026427	-0.026427	22.7923
300131	2022	47.1951	1.83808	45.357	22.22	4.0497	1.57141	21.9751	23	11.1135	2.19722	33.3333	1.1245	1.00046	1.30627	0.427392	0.35	5.81488	20.42	101.234	1.4856	868.329	25	1.87338	2.11198	2.04337	2.30362	0.041516	0.041516	0.042308	0.042308	0.089078	0.089078	22.2322
300132	2016	11.2883	1.22772	10.0606	45.58	4.6762	5.79422	20.3883	23	15.8282	2.19722	33.3333	2.0581	0.730067	0.702965	0.36297	4.04	48.189	17.32	109.353	0.689	156.104	15	4.54363	4.73705	5.90711	6.15858	0.084822	0.084822	0.093921	0.093921	0.087083	0.087083	45.565
300132	2017	23.4788	0.895367	22.5834	48.23	13.0802	3.19233	20.6734	23	13.3421	1.79176	50	1.1994	1.06049	0.916117	0.386254	3.3	37.0008	20.53	117.628	0.9734	230.456	15	2.95396	3.04509	3.42712	3.53284	0.245507	0.245507	0.295077	0.295077	0.242822	0.242822	48.2347
300132	2018	24.224	0.523958	23.7	44.36	23.4256	2.72456	21.1049	23	10.3274	2.19722	33.3333	1.4643	0.658422	0.653306	0.358756	3.29	22.3442	19.39	101.913	1.1768	330.598	15	2.88507	2.94148	2.9668	3.02481	1.0374	1.0374	1.06037	1.06037	1.03967	1.03967	44.3595
300132	2019	32.1485	14.4661	17.6824	45.37	18.9228	1.22403	22.2612	23	7.14502	2.19722	33.3333	1.8191	0.0568833	0.0848804	0.262465	3.59	15.2292	20.79	100.26	0.9504	51.2895	15	1.40753	2.07917	1.54551	2.28298	0.918459	0.918459	0.921247	0.921247	0.919525	0.919525	45.3913
300132	2020	32.2377	10.3644	21.8733	35.59	12.5797	2.09797	22.2551	23	7.70458	2.19722	33.3333	1.3973	0.107662	0.146093	0.261102	3.2	16.3956	24.11	103.196	0.8328	48.8963	25	2.26512	3.32831	2.42034	3.55639	0.907778	0.907778	0.941972	0.941972	0.904735	0.904735	35.5909
300132	2021	53.4843	17.9082	35.5761	30.61	-18.9652	1.27042	22.2473	23	9.49691	1.79176	33.3333	0.9614	0.0682377	0.139904	0.266931	3.36	20.9269	23.62	99.061	0.8014	54.4086	25	1.73873	2.03752	1.80526	2.11549	-1.76613	-1.76613	-1.74948	-1.74948	-1.76784	-1.76784	30.6122
300132	2022	56.7586	19.3322	37.4264	28.54	-19.1952	1.12708	21.8847	23	10.4375	1.79176	50	1.4157	0.0527582	0.098981	0.268182	4.18	20.3638	24.97	99.2925	0.7494	59.3926	25	1.66165	1.77573	1.69467	1.81102	-1.43511	-1.43511	-1.42412	-1.42412	-1.43052	-1.43052	28.5537
300134	2016	24.6138	2.31646	22.2973	67.39	3.4082	2.49768	22.7765	23	10.3488	1.60944	40	2.4515	-0.0794803	-0.47453	0.258525	6.88	23.0146	68.64	45.4788	0.3965	36.0227	15	2.61867	2.77369	2.74382	2.90625	0.16773	0.16773	0.005236	0.005236	0.169667	0.169667	67.379
300134	2017	24.3965	1.49707	22.8995	65.97	-7.9046	1.78485	22.6796	23	13.1596	1.60944	40	2.3463	0.177881	0.156423	0.344512	10.19	25.8488	70	99.6616	0.2394	30.6775	15	1.95498	2.07615	2.02882	2.15456	-0.682827	-0.682827	-0.680201	-0.680201	-0.684517	-0.684517	65.9584
300134	2018	19.7231	0.273337	19.4497	63.63	0.477	1.08303	22.6196	23	15.9555	1.60944	40	2.8081	0.394293	0.335727	0.360863	9.82	24.0225	74.36	109.031	0.2652	32.6023	15	1.26014	1.32597	1.28026	1.34714	-0.002988	-0.002988	-0.002625	-0.002625	-0.00205	-0.00205	63.6268
300134	2019	19.55	0.702148	18.8478	63.37	-5.9449	1.90712	22.5487	23	19.1749	2.07944	37.5	2.9356	0.329427	0.343844	0.369227	9.19	26.3774	77.19	99.6189	0.3633	42.8126	15	2.02349	2.16049	2.10262	2.24498	-0.462842	-0.462842	-0.460819	-0.460819	-0.462756	-0.462756	63.3683
300134	2020	16.9421	0.703363	16.2387	62.68	0.7995	1.28849	22.5402	23	20.7497	2.19722	33.3333	3.3049	0.490072	0.589433	0.398002	10.53	25.7604	70.71	125.821	0.3537	45.7898	15	1.42504	1.51592	1.45791	1.55088	0.077545	0.077545	0.091384	0.091384	0.077437	0.077437	62.678
300134	2021	23.6503	3.33034	20.32	62.12	-4.3019	1.54878	22.558	23	22.9733	2.19722	33.3333	2.2181	0.0496233	0.0913199	0.346014	10.75	23.438	64.36	97.7942	0.3812	50.3812	15	1.72893	1.83654	1.78529	1.8964	-0.3404	-0.3404	-0.33232	-0.33232	-0.340531	-0.340531	62.1208
300134	2022	27.5842	6.89536	20.6888	63.48	1.8461	0.912811	22.5989	23	22.2965	2.19722	33.3333	1.6885	0.0654776	0.0983138	0.334758	10.25	21.9811	56.86	102.563	0.4054	55.7398	15	1.17511	1.24678	1.18865	1.26114	0.138337	0.138337	0.141634	0.141634	0.1386	0.1386	63.471
300136	2016	38.3111	6.86818	31.4429	44.88	21.7416	8.65685	21.8749	18	8.33824	2.19722	33.3333	1.8445	0.6096	0.334514	0.340711	4.52	13.4836	72.32	83.8868	0.9443	75.6641	15	6.651	7.97046	9.03996	10.8587	0.54506	0.54506	0.454197	0.454197	0.550806	0.550806	44.881
300136	2017	47.8675	2.13601	45.7315	40.57	23.4256	9.34329	22.3972	18	5.9416	2.19722	33.3333	1.3589	0.193629	0.126507	0.282007	4.91	13.8833	34.3	100.169	0.8085	82.5864	15	6.651	7.97046	9.79535	10.8587	0.906169	0.906169	0.908	0.908	0.899298	0.899298	40.5674
300136	2018	48.6621	19.3933	29.2687	37.19	18.1278	2.9213	22.6997	18	5.25318	2.19722	33.3333	1.579	0.22235	0.1837	0.309196	6.18	22.1912	36.01	100.409	0.7501	69.0061	15	2.99933	3.70294	3.40792	4.20738	1.01466	1.01466	1.01939	1.01939	1.02742	1.02742	37.1971
300136	2019	43.1065	10.2968	32.8096	31.02	15.6974	5.25214	22.8478	18	6.02757	2.19722	33.3333	1.2939	0.165876	0.192882	0.345598	8.9	28.2678	42.42	100.258	0.6588	70.873	15	4.92213	5.88449	5.68321	6.79437	1.06032	1.06032	1.06344	1.06344	1.06457	1.06457	31.0207
300136	2020	49.2177	12.3435	36.8742	35.64	11.8599	3.16684	23.1177	18	6.71551	2.19722	33.3333	1.153	-0.231502	-0.171135	0.305794	9.54	22.3468	40.28	85.6144	0.6615	60.9266	15	3.24333	3.49794	3.65902	3.94626	1.01145	1.00654	0.848771	0.844648	1.00198	0.997109	35.6474
300136	2021	50.2198	16.6454	33.5745	30.9	4.3608	2.02253	23.2175	18	9.08648	2.19722	33.3333	1.119	0.180903	0.237531	0.350727	8.76	22.6751	55.02	100.646	0.6571	65.1939	15	2.29785	2.47031	2.52473	2.71421	0.537495	0.537495	0.540753	0.540753	0.524359	0.524359	30.8971
300136	2022	45.4601	6.34269	39.1174	30.31	5.9741	1.31	23.2242	18	10.3032	2.19722	33.3333	0.993	0.326366	0.366195	0.357971	7.88	22.9935	53.25	104.914	0.7068	83.9515	15	1.6516	1.77443	1.7646	1.89584	0.678923	0.678923	0.713522	0.713522	0.686299	0.686299	30.3047
300137	2016	16.2212	0.505553	15.7156	33.77	7.9015	2.81627	21.3029	28	4.00065	1.94591	42.8571	3.2811	-0.212674	-0.395023	0.214284	6.08	14.8701	25.2	81.7824	0.4625	89.1132	15	2.66979	3.2462	2.97848	3.62154	0.339262	0.339262	0.266297	0.266297	0.343801	0.343801	33.7826
300137	2017	22.0323	0.321173	21.7112	22.48	11.801	3.39849	21.4752	28	4.3785	2.19722	33.3333	2.411	-0.055148	-0.0844002	0.232816	4.69	12.911	28.08	99.3815	0.5338	65.5272	15	3.2525	3.83096	3.61882	4.26243	0.579436	0.579436	0.575239	0.575239	0.574931	0.574931	22.4772
300137	2018	24.6569	0.261827	24.3951	23.66	13.3926	1.81776	21.6277	28	4.76277	2.19722	33.3333	2.2869	-0.0325022	-0.0476614	0.232268	4.07	11.0067	27.69	99.6214	0.5985	77.7646	15	1.90981	2.21033	2.06433	2.38917	0.484946	0.484946	0.482807	0.482807	0.487553	0.487553	23.6681
300137	2019	17.0747	0.329811	16.7448	24.07	11.9645	1.67113	21.6524	28	5.47466	2.19722	33.3333	3.6462	-0.332227	-0.30011	0.191167	4.44	10.5751	9.66	98.233	0.5494	72.2189	15	1.71965	1.95966	1.84187	2.09894	0.47686	0.47686	0.467015	0.467015	0.477822	0.477822	24.0736
300137	2020	17.0629	0.265002	16.7979	25.81	6.1714	1.43116	21.6544	28	6.49046	2.19722	33.3333	3.8486	-0.34559	-0.357887	0.186406	5.15	10.328	8.57	99.9923	0.4924	59.6607	15	1.52001	1.71099	1.60179	1.80304	0.249538	0.249538	0.249515	0.249515	0.246004	0.246004	25.8238
300137	2021	15.2779	0.453599	14.8243	22.22	4.2659	1.68306	21.6415	28	7.85774	2.19722	33.3333	4.4097	-0.556816	-0.527199	0.181188	6.89	9.82835	7.41	97.0112	0.4407	49.5168	15	1.72107	1.92607	1.83583	2.05451	0.135914	0.135914	0.129581	0.129581	0.134178	0.134178	22.2322
300137	2022	16.9082	0.643372	16.2648	22.76	-5.7835	1.34451	21.5702	28	9.59615	2.19722	33.3333	3.9885	-0.573039	-0.563296	0.188033	8.2	9.72116	7.02	99.7222	0.4168	45.741	15	1.4427	1.60844	1.51359	1.68748	-0.240458	-0.240458	-0.239758	-0.239758	-0.234742	-0.234742	22.7654
300138	2016	38.8163	2.21315	36.6032	42.53	5.5635	1.91714	21.6365	24	10.4769	2.07944	37.5	0.811	0.377448	0.156625	0.294163	3.86	25.3023	12.57	84.5597	0.955	240.815	15	1.84583	1.93569	2.3053	2.41753	0.38111	0.38111	0.313612	0.313612	0.394139	0.394139	42.5315
300138	2017	43.4726	1.83997	41.6326	42.38	6.4224	1.61967	21.7786	24	10.8618	2.07944	37.5	0.4657	0.212747	0.20446	0.310795	4.54	24.9918	8.81	85.8814	1.0334	297.121	15	1.76296	1.84026	2.05439	2.14446	0.350608	0.350608	0.29183	0.29183	0.338311	0.338311	42.3779
300138	2018	48.1641	1.82117	46.3429	41.64	6.2124	0.881399	21.9343	24	11.1393	1.94591	42.8571	0.536	0.17257	0.19445	0.305271	4.97	23.0985	11.14	93.522	0.9835	235.287	15	1.26326	1.31088	1.36304	1.41443	0.27725	0.27725	0.258211	0.258211	0.269945	0.269945	41.6243
300138	2019	61.3701	7.38695	53.9832	38.3	6.8968	0.849501	22.2289	24	9.68366	1.79176	50	0.5229	0.107509	0.138465	0.294991	5.66	22.0618	10.86	96.4562	0.8304	244.038	15	1.36674	1.41091	1.4632	1.51048	0.370904	0.370904	0.356326	0.356326	0.369653	0.369653	38.3059
300138	2020	55.7515	25.115	30.6366	39.94	8.1673	2.10599	22.2611	24	11.1448	1.79176	50	0.7851	0.319487	0.348623	0.329634	5.66	27.8019	11.91	99.4978	0.8542	289.633	15	2.35446	2.49104	2.69825	2.85477	0.511496	0.511496	0.508479	0.508479	0.452135	0.452135	39.9417
300138	2021	53.261	8.2236	45.0374	38.46	8.3322	1.49405	22.5075	24	10.4622	1.79176	50	0.6519	0.315006	0.428641	0.30025	1.95	25.6369	10.64	96.6849	0.9187	277.382	15	1.82029	1.9055	2.02666	2.12153	0.658063	0.658063	0.633293	0.633293	0.639333	0.639333	38.467
300138	2022	53.5788	13.7558	39.823	38.72	8.4505	1.3643	22.6582	24	10.7984	1.79176	50	1.0494	0.409562	0.553719	0.323046	2.05	23.9722	14.26	97.0611	0.9777	349.965	15	1.7216	1.80216	1.90009	1.989	0.818518	0.818518	0.79084	0.79084	0.845601	0.845601	38.7297
300139	2016	7.9713	1.24841	6.72289	37.62	1.8032	2.55697	21.0962	24	3.64463	2.19722	33.3333	5.2953	0.561708	0.504743	0.426848	11.83	39.3176	87.05	100.974	0.1561	69.0856	15	2.2673	3.16779	2.63668	3.68388	0.07485	0.07485	0.075815	0.075815	0.148934	0.148934	37.6112
300139	2017	25.7791	16.4285	9.35065	32.99	-10.4642	1.44134	21.1299	24	4.37354	2.07944	37.5	3.9374	-0.0889367	-0.0746726	0.371332	15.78	22.1115	79.74	99.7616	0.0962	46.9428	15	1.54159	1.74729	1.69914	1.92586	-0.760981	-0.760981	-0.759564	-0.759564	-0.797788	-0.797788	32.9908
300139	2018	21.6959	2.90901	18.7869	30.65	1.0793	1.3866	21.1006	24	4.88263	1.94591	42.8571	1.1788	0.467995	0.436122	0.340794	6.74	27.4825	73.63	100.85	0.1111	115.829	15	1.46789	1.72127	1.60356	1.88035	0.00991	0.00991	0.009814	0.009814	0.09959	0.09959	30.6502
300139	2019	18.315	2.13352	16.1815	27.73	-3.2042	1.86661	20.9667	24	6.74295	1.94591	42.8571	3.8128	0.765677	0.758519	0.414938	8.02	23.4308	75.92	95.9904	0.2631	461.152	15	1.84266	2.04636	2.04976	2.27635	-0.370778	-0.370778	-0.362497	-0.362497	-0.369883	-0.369883	27.7265
300139	2020	13.899	2.22823	11.6708	22.22	-3.4705	2.57468	20.8438	24	8.97856	1.94591	42.8571	5.278	1.78117	1.87888	0.467556	3.41	26.0154	93.15	172.282	0.1537	179.372	15	2.3756	2.64087	2.71367	3.01669	-0.225871	-0.225871	-0.439842	-0.439842	-0.25806	-0.25806	22.2322
300139	2021	11.9858	2.37569	9.61009	22.97	9.1148	2.81301	20.9193	24	8.95834	1.79176	50	4.8473	0.0335726	0.215393	0.302099	2.64	22.8956	93.15	54.5849	0.1648	217.109	15	2.64073	2.88847	2.93287	3.20801	0.343821	0.343821	0.166961	0.166961	0.363115	0.363115	22.9577
300139	2022	11.7167	2.46221	9.25453	23.43	-4.7441	1.74545	20.9076	24	11.2642	1.94591	42.8571	4.8749	0.895237	1.06	0.392887	1.96	32.9281	93.15	98.4948	0.1807	232.469	15	1.73559	2.02446	1.86262	2.17262	-0.24835	-0.24835	-0.245424	-0.245424	-0.033544	-0.033544	23.4217
300140	2016	55.1893	3.61545	51.5738	63.6	6.262	1.74759	21.8819	23	4.07489	2.07944	37.5	0.9335	-0.00901823	-0.208575	0.230908	4.55	15.7054	27.94	83.0545	0.6058	93.5157	15	1.91125	1.97497	2.29948	2.37615	0.291806	0.291806	0.231601	0.231601	0.291806	0.291806	63.5939
300140	2018	63.9935	2.67146	61.322	60.81	2.074	0.566523	22.4469	23	4.97853	2.07944	37.5	0.8619	-0.0445533	-0.0527155	0.221972	3.95	12.4019	29.81	100.113	0.3946	94.3034	15	1.1686	1.27567	1.25655	1.37168	0.092856	0.092856	0.093025	0.093025	0.092856	0.092856	60.809
300140	2019	62.7222	7.46781	55.2544	63.24	1.0649	0.710274	22.5871	23	5.04364	2.07944	37.5	1.1389	-1.01208	-0.894663	0.156383	5.35	10.724	28.94	45.4788	0.4189	119.429	15	1.27259	1.37399	1.3375	1.44407	-0.053576	-0.053576	-0.031754	-0.031754	-0.053576	-0.053576	63.243
300140	2020	67.6349	11.8132	55.8217	56.11	-5.8781	0.527017	22.4847	23	6.51247	2.19722	33.3333	1.2336	-0.893077	-0.920858	0.158777	7.39	14.2107	17.07	59.4273	0.307	94.8429	15	1.18356	1.27712	1.20337	1.29849	-1.22268	-1.22268	-0.776259	-0.776259	-1.22268	-1.22268	56.0982
300140	2021	52.7064	6.88366	45.8227	48.83	-4.6119	0.928547	21.9458	23	4.06991	1.94591	42.8571	1.2798	-0.154585	-0.113878	0.215257	4.64	16.6478	23.5	99.8923	0.2461	117.04	15	1.41126	1.54703	1.45561	1.59565	-0.547201	-0.547201	-0.546566	-0.546566	-0.547278	-0.547278	48.8329
300140	2022	49.8858	1.29819	48.5876	48.29	-4.3787	1.07632	21.7886	23	5.61886	2.07944	37.5	1.1219	-0.145821	-0.0903658	0.233932	5.45	18.4031	30.39	98.8189	0.2694	89.776	15	1.57	1.69895	1.57518	1.70456	-0.367243	-0.367243	-0.362962	-0.362962	-0.367167	-0.367167	48.2814
300141	2016	24.8776	0.0471111	24.8374	63.88	4.2901	4.05941	20.6846	26	4.50957	1.94591	42.8571	2.8045	0.0199851	-0.116464	0.246179	6	10.7821	39.52	94.6475	0.4459	100.669	15	3.15029	3.25456	4.30818	4.45078	0.198164	0.198164	0.184955	0.184955	0.198164	0.198164	63.8944
300141	2017	40.89	4.36889	36.5211	59.2	1.6861	2.50303	20.9047	26	3.77052	1.94591	42.8571	2.1334	0.632176	0.472554	0.288534	4.05	7.87389	44.12	125.505	0.5023	131.089	15	2.21866	2.27692	2.91193	2.98839	0.0341	0.0341	0.051678	0.051678	0.0341	0.0341	59.2151
300141	2018	53.9033	4.30984	49.5935	59.04	1.3352	1.1025	21.1825	26	2.9961	1.94591	42.8571	1.242	-0.529803	-0.384034	0.226791	4.5	7.58362	52.68	55.404	0.5426	192.035	15	1.41172	1.43737	1.64154	1.67136	0.037535	0.037535	0.017829	0.017829	0.037535	0.037535	59.0414
300141	2019	44.3858	2.39517	44.3858	59.23	1.4768	1.27143	21.0161	26	4.25224	1.94591	42.8571	1.3795	-0.182533	-0.142828	0.22153	3.89	11.0059	38.59	83.8315	0.3566	167.04	15	1.46355	1.48435	1.71528	1.73967	0.024371	0.024371	0.018923	0.018923	0.024371	0.024371	59.2352
300141	2020	32.4115	2.39517	32.4115	59.46	-5.4768	2.56539	20.7278	26	7.53531	1.94591	42.8571	1.9478	0.153903	0.158409	0.274296	5.4	24.0003	15.86	103.831	0.449	222.095	15	2.23238	2.28345	2.8895	2.9556	-0.246595	-0.246595	-0.257483	-0.257483	-0.246595	-0.246595	59.4647
300141	2021	32.8542	1.62591	31.2282	59.41	0.8317	3.3178	20.7483	26	8.11805	1.94591	42.8571	1.8075	0.14269	0.181496	0.279469	5.69	26.5889	27.44	105.435	0.3202	145.103	15	2.92582	2.95827	3.64635	3.6868	0.037746	0.037746	0.038807	0.038807	0.037746	0.037746	59.4214
300141	2022	32.3001	1.63097	30.6692	55.39	-1.0474	2.066	20.7174	26	10.0579	1.94591	42.8571	1.8955	-0.0553403	0.0784299	0.265814	4.3	25.0353	41.53	86.4151	0.3076	143.797	15	2.07511	2.07865	2.389	2.39308	-0.045921	-0.045921	-0.03864	-0.03864	-0.045921	-0.045921	55.4026
300143	2016	13.3463	0.609904	12.7364	71.32	3.5785	2.8435	21.653	26	0.518626	1.94591	42.8571	4.2654	-0.350765	-0.556	0.142069	3.28	4.29493	34.2	79.041	0.1973	40.042	15	1.64814	2.81631	2.97696	5.08697	0.170878	0.170878	0.123929	0.123929	0.172727	0.172727	71.3116
300143	2018	21.1741	14.0464	7.1277	69.88	3.9791	1.89524	21.6874	26	2.20842	1.79176	50	1.1607	-0.34154	-0.341538	0.142847	2.01	10.6934	15.69	96.2377	0.1926	42.3906	25	1.53344	6.70966	2.10699	9.21923	0.129982	0.129982	0.123323	0.123323	0.13261	0.13261	69.8816
300143	2019	30.13	13.634	16.496	63.74	-27.7265	2.62175	21.3947	26	4.05837	2.19722	33.3333	0.9758	-0.18979	-0.167471	0.16982	1.96	13.265	18.68	101.196	0.2502	47.9044	25	2.80678	7.97046	2.92305	8.30063	-1.26853	-1.26853	-1.2831	-1.2831	-1.26753	-1.26753	63.7383
300143	2020	15.4712	7.90411	7.56706	54.17	8.1034	4.79672	21.6981	26	3.91636	2.19722	33.3333	4.9651	-0.88789	-0.926712	0.113034	2.69	10.8835	28.24	45.4788	0.2869	48.6069	25	4.19437	7.85377	4.95143	9.27134	0.201386	0.201386	-0.005473	-0.005473	0.199527	0.199527	54.1819
300143	2021	26.9935	4.51352	22.4799	52.89	-12.2401	3.66646	21.6287	26	5.70594	2.07944	37.5	1.5455	-0.357852	-0.318756	0.157328	2.65	10.1818	4.42	100.209	0.4254	60.8525	25	3.49596	6.39791	3.9364	7.20396	-0.554894	-0.554894	-0.55595	-0.55595	-0.555622	-0.555622	52.886
300143	2022	35.0376	5.98316	29.0545	51.62	-25.054	3.22056	21.4302	26	8.88709	1.94591	42.8571	1.1856	-0.128357	-0.0837681	0.204627	2.42	19.7731	11.92	98.1792	0.5138	55.1118	25	3.18529	5.18451	3.57094	5.81222	-0.927852	-0.927852	-0.911827	-0.911827	-1.01031	-1.01031	51.6057
300145	2016	43.2867	7.03277	36.254	56.89	10.2833	2.38622	22.7118	33	4.40127	2.19722	33.3333	0.9104	0.0221833	-0.0755061	0.230935	4.18	22.6477	21.41	95.7764	0.4405	59.0486	15	2.07377	3.51472	2.81908	4.77791	0.773784	0.773784	0.735288	0.735288	0.775917	0.775917	56.8838
300145	2017	52.2116	5.75473	46.4569	58.62	9.2217	1.45621	23.0123	33	3.47968	2.19722	33.3333	0.9143	-0.0399677	-0.0530061	0.229053	4.24	19.6425	19.28	100.082	0.4443	83.4534	15	1.60305	2.19721	1.97832	2.71158	0.499073	0.499073	0.499564	0.499564	0.496672	0.496672	58.6124
300145	2018	50.3283	12.051	38.2773	52.48	6.5096	0.632548	23.014	33	4.47188	2.19722	33.3333	0.7203	0.121576	0.0888142	0.252758	3.96	30.7036	14.23	99.9929	0.4418	92.0373	15	1.10445	2.16416	1.13583	2.22565	0.23301	0.23301	0.23299	0.23299	0.233106	0.233106	52.4739
300145	2019	52.1356	17.6953	34.4403	46.54	2.1133	0.646131	23.0583	33	5.19624	2.19722	33.3333	0.8588	0.0296578	0.058259	0.243249	4.17	31.6069	6.68	104.63	0.4051	82.9421	15	1.15256	2.10226	1.16749	2.12949	0.020355	0.020355	0.02275	0.02275	0.019785	0.019785	46.5408
300145	2020	66.2476	23.4763	42.7713	40.6	-18.7711	0.675669	22.8944	33	7.45907	2.19722	33.3333	0.8853	0.119315	0.158491	0.265425	4.4	38.8638	4.42	106.398	0.4418	66.1924	25	1.31052	1.87003	1.33814	1.90945	-1.00947	-1.00947	-1.07259	-1.07259	-1.00952	-1.00952	40.6002
300145	2021	72.6789	25.2762	47.4027	38.72	-7.3874	0.787601	22.7979	33	9.82749	2.19722	33.3333	0.8102	0.0951513	0.152116	0.282678	4.74	38.5038	5.83	99.4889	0.6201	88.9318	25	1.47272	1.91181	1.51439	1.9659	-0.39665	-0.39665	-0.394731	-0.394731	-0.396222	-0.396222	38.7137
300145	2022	72.1538	29.44	42.7138	39.2	3.5156	0.565659	22.835	33	10.8905	2.19722	33.3333	1.2205	-0.0244536	0.00512497	0.247375	4.3	26.5177	5.59	100.731	0.6489	84.9195	25	1.28261	1.43328	1.2872	1.43841	0.07042	0.070407	0.071138	0.071125	0.071658	0.071645	39.1905
300146	2016	11.7233	0.344874	11.3785	59.86	11.9785	3.29476	22.3963	19	3.58585	1.94591	42.8571	4.7671	0.0413366	-0.0715421	0.230462	4.42	14.86	26.85	97.2639	0.4513	103.455	15	2.42953	2.51947	3.41199	3.5383	0.345268	0.345268	0.333103	0.333103	0.354088	0.354088	59.8486
300146	2017	16.0568	1.12958	14.9272	59.53	14.5428	3.61182	22.5338	19	4.28619	1.94591	42.8571	3.9847	0.130745	0.0859402	0.235076	2.68	13.8019	26.45	99.2492	0.5438	135.134	15	2.64311	2.72508	3.77238	3.88937	0.521895	0.521594	0.517373	0.517074	0.515255	0.514957	59.5157
300146	2018	29.6462	14.4152	15.231	60.48	13.871	2.54894	23.0047	19	3.47015	1.94591	42.8571	2.2963	0.309074	0.294454	0.271209	2.38	22.6824	28.73	97.6625	0.5471	179.858	15	2.10489	3.39958	2.8454	4.59558	0.618478	0.618478	0.600511	0.600511	0.556603	0.556603	60.4791
300146	2019	28.8009	7.71141	21.0895	61.42	-4.6494	3.09443	22.8432	19	4.98987	1.94591	42.8571	1.7448	0.464833	0.463202	0.286674	2.38	20.3579	27.74	109.544	0.5807	204.501	15	2.32767	3.088	3.38244	4.4873	-0.262273	-0.262273	-0.287896	-0.287896	-0.228194	-0.228194	61.4191
300146	2020	27.9856	4.77334	23.2123	64.33	19.7467	3.96064	22.9892	19	5.15923	1.94591	42.8571	1.7772	0.195506	0.198992	0.250752	2.24	18.6319	14.37	101.133	0.6783	184.75	15	2.82952	3.63609	4.2405	5.44928	0.976645	0.976645	0.989317	0.989317	0.961175	0.961175	64.3329
300146	2021	18.7369	2.76275	15.9741	63.68	18.9394	3.53545	23.2856	19	4.45719	1.94591	42.8571	3.1412	-0.0428689	0.0514617	0.229275	2.02	12.6051	19.71	93.057	0.6575	191.134	15	2.62062	3.07775	3.72281	4.3722	1.03881	1.03881	0.949877	0.949877	0.902593	0.902593	63.6846
300146	2022	18.2511	2.12044	16.1307	60.61	12.7531	2.94895	23.3003	19	5.04502	1.94591	42.8571	3.018	-0.0361316	0.0841364	0.230704	2.02	12.5536	19.98	94.3987	0.6019	218.251	15	2.41592	2.82124	3.13154	3.65691	0.829978	0.829978	0.77382	0.77382	0.867807	0.867807	60.6209
300147	2016	53.8806	12.5581	41.3225	51.21	2.7501	1.06814	22.8013	36	4.7534	1.94591	42.8571	0.7506	-0.507691	-0.819729	0.166371	5.64	22.6612	23.48	51.6669	0.2946	51.4958	15	1.60594	1.80994	1.60694	1.81108	0.147605	0.147605	0.063869	0.063869	0.151199	0.151199	51.2152
300147	2017	58.8618	22.4718	36.39	47.08	3.1334	0.628497	22.9683	36	5.00084	1.94591	42.8571	1.3296	-0.482678	-0.408618	0.185607	4.71	20.3409	18.33	83.8369	0.251	62.6021	15	1.21676	1.36533	1.21711	1.36573	0.169507	0.169507	0.138744	0.138744	0.168518	0.168518	47.0841
300147	2018	53.4842	16.1253	37.3589	49.27	2.7834	0.470861	22.878	36	6.52871	1.94591	42.8571	1.0329	0.220074	0.154756	0.251341	4.51	29.4729	16.19	112.52	0.2772	70.3244	15	1.00569	1.18934	1.0057	1.18935	0.132992	0.132992	0.15419	0.15419	0.139001	0.139001	49.2702
300147	2019	51.4085	12.845	38.5634	48.78	3.0852	0.692616	22.8588	36	7.66474	1.94591	42.8571	0.7182	-0.0237016	0.0135473	0.239944	3.98	29.5723	17.75	96.1505	0.3261	99.2236	15	1.20355	1.4039	1.2067	1.40757	0.190679	0.190679	0.183865	0.183865	0.194897	0.194897	48.7904
300147	2020	56.5048	11.7109	44.7939	41.04	3.1945	0.605452	23.0034	36	7.55705	1.94591	42.8571	0.6577	0.506756	0.540173	0.292118	4.67	26.8215	17.69	137.986	0.3369	92.3659	15	1.16856	1.339	1.1705	1.34123	0.214365	0.214365	0.309773	0.309773	0.21158	0.21158	41.0383
300147	2021	66.9808	5.96204	61.0188	33.33	-4.1777	0.468973	23.1552	36	7.12065	1.94591	42.8571	0.4351	0.07045	0.130193	0.275322	4.6	42.8735	19.51	92.597	0.2808	87.9389	15	1.13773	1.28457	1.13878	1.28575	-0.995972	-0.995972	-0.924806	-0.924806	-0.996117	-0.996117	33.3311
300147	2022	69.8687	7.29458	62.5741	31.12	-2.9462	0.429163	22.959	36	10.027	1.94591	42.8571	0.4351	0.0982416	0.166807	0.30394	6.12	51.8152	20.74	90.7287	0.211	90.487	15	1.1271	1.28727	1.12785	1.28814	-0.768089	-0.768089	-0.695924	-0.695924	-0.780279	-0.780279	31.1213
300149	2016	5.1395	0.264629	4.38669	55.54	9.7935	9.37431	20.4915	24	10.3021	1.94591	42.8571	14.5502	0.306876	0.198247	0.287364	5.08	24.2675	48.82	97.2227	0.3339	82.3709	15	6.651	7.97046	9.79535	10.8587	0.153817	0.153817	0.148785	0.148785	0.153817	0.153817	55.5369
300149	2018	34.1487	23.5578	10.5909	57.07	9.431	2.18411	21.9315	24	4.45965	1.94591	42.8571	1.9332	-0.0369778	-0.0659111	0.2459	5.55	22.8733	22.41	100.671	0.4541	41.0591	15	2.23673	4.93151	2.52559	5.56839	0.320002	0.320002	0.322394	0.322394	0.33402	0.33402	57.0803
300149	2019	38.8663	17.9188	20.9475	61.65	5.4584	1.7589	22.0497	24	5.98053	1.94591	42.8571	0.9279	-0.216319	-0.176684	0.219615	4.74	21.1884	21.47	94.1945	0.3732	54.4414	15	1.92661	3.70699	2.14757	4.13214	0.271975	0.271975	0.255252	0.255252	0.275314	0.275314	61.6532
300149	2020	40.4989	21.3897	19.1092	63.7	6.1094	1.78614	22.1395	24	7.1984	1.94591	42.8571	1.0984	-0.125613	-0.11757	0.220111	4.84	19.467	17.52	103.061	0.3756	55.7618	15	1.96173	3.39507	2.19113	3.79208	0.308196	0.308196	0.320047	0.320047	0.274892	0.274892	63.7117
300149	2021	52.8386	29.3499	23.4887	58.19	-6.8598	1.63646	22.1625	24	8.55778	1.94591	42.8571	0.6248	-0.361381	-0.331423	0.221506	7.37	19.435	11.44	98.4414	0.4055	64.138	25	2.06747	3.04723	2.16485	3.19076	-0.804553	-0.804553	-0.793293	-0.793293	-0.816131	-0.816131	58.1938
300149	2022	37.6039	18.4604	19.1436	54.85	19.8816	1.36057	22.0645	24	3.74345	1.79176	50	1.6906	-0.410539	-0.396617	0.195008	6.96	11.2501	13.1	102.519	0.3299	64.0243	25	1.73533	2.2808	1.73661	2.28248	0.757094	0.757094	0.794636	0.794636	0.804254	0.804254	54.8542
300150	2017	21.7485	0.35728	21.7485	48.49	2.0833	1.23346	21.6657	25	1.43097	2.07944	37.5	2.5513	-0.606143	-0.559669	0.206223	9.47	5.8447	32.41	93.8192	0.2317	60.4434	15	1.3465	1.94058	1.45094	2.0911	0.085859	0.085859	0.080257	0.080257	0.085859	0.085859	48.4821
300150	2018	13.6353	0.35728	13.6353	46.33	4.6239	1.0148	21.5885	25	1.91755	2.07944	37.5	4.0486	-1.59039	-1.36108	0.148473	11.43	4.56572	28.94	45.4788	0.2726	75.0832	15	1.11917	1.58642	1.15115	1.63175	0.153603	0.153603	0.026986	0.026986	0.153603	0.153603	46.3211
300150	2019	14.0636	0.35728	14.0636	44.17	4.8243	1.05259	21.5923	25	1.88586	2.07944	37.5	3.8473	-0.534724	-0.504246	0.219581	9.54	3.80035	30.25	94.3908	0.3758	98.3866	15	1.1563	1.62792	1.19323	1.6799	0.182357	0.182357	0.170912	0.170912	0.182357	0.182357	44.1702
300150	2020	16.206	0.35728	16.206	46.45	-3.6567	1.20033	21.5437	25	2.23202	2.07944	37.5	3.497	-0.54248	-0.543373	0.236361	11.99	3.91283	30.39	100.58	0.3338	89.2336	15	1.30883	1.70209	1.36239	1.77174	-0.154319	-0.154319	-0.155135	-0.155135	-0.154319	-0.154319	46.4479
300150	2021	20.002	0.3352	19.6668	45.38	1.3796	1.10529	21.6067	25	2.2848	2.19722	33.3333	2.965	-0.578658	-0.54298	0.211451	9.42	3.46758	25.27	94.5029	0.401	98.7807	15	1.267	1.61211	1.30532	1.66086	0.048347	0.048347	0.04523	0.04523	0.048347	0.048347	45.374
300150	2022	22.8697	0.37936	22.4904	42.11	-18.2597	1.06981	21.4035	25	2.90928	2.19722	33.3333	3.0493	-0.708758	-0.696842	0.221648	12.93	3.74972	22.66	100.049	0.3211	73.2566	15	1.26261	1.37065	1.29851	1.40963	-0.677902	-0.677902	-0.678238	-0.678238	-0.677902	-0.677902	42.097
300151	2016	17.402	3.51684	13.8852	59.48	4.2224	5.72183	20.7306	23	16.9298	1.79176	33.3333	3.7908	0.629214	0.497331	0.352133	4.83	33.4898	59.82	96.1207	0.5957	36.9775	15	3.7714	3.97948	5.89585	6.22115	0.064652	0.064652	0.061483	0.061483	0.072413	0.072413	59.4638
300151	2017	13.1826	0.750749	12.4319	60.37	3.6093	3.77713	20.6981	23	18.7518	1.79176	33.3333	4.2012	0.50182	0.427881	0.345828	5.69	27.4767	60.91	99.6946	0.6041	32.9375	15	2.66161	2.78915	3.90896	4.09627	0.068814	0.068814	0.068594	0.068594	0.056847	0.056847	60.3518
300151	2018	14.0584	0.550561	13.5079	61.25	5.4753	2.55477	20.7592	23	19.8857	1.79176	50	3.9376	0.586803	0.510655	0.353566	4.94	25.2726	65.81	99.441	0.6896	37.2332	15	1.96477	2.0403	2.69535	2.79897	0.110684	0.110684	0.110015	0.110015	0.115401	0.115401	61.2507
300151	2019	16.4872	0.428639	16.0586	58.78	6.1587	4.07005	20.7786	23	21.3319	1.79176	50	2.5667	0.529489	0.546143	0.356027	4.81	29.3714	59.94	101.64	0.6834	34.2935	15	2.8478	2.95142	4.23492	4.38902	0.120154	0.120154	0.122313	0.122313	0.139764	0.139764	58.7802
300151	2020	19.3031	1.01868	18.2845	59.83	17.9972	9.37431	21.0085	23	19.5549	1.94591	42.8571	2.4219	0.362689	0.445033	0.331559	3.57	27.1368	40.06	98.8394	0.9368	53.3915	15	6.651	7.05817	9.79535	10.8587	0.367172	0.367172	0.362202	0.362202	0.379603	0.379603	59.8154
300151	2021	37.137	24.977	12.16	60.82	8.6349	9.37431	21.3686	23	15.3172	1.94591	42.8571	4.0615	0.253727	0.323703	0.307187	4.21	22.2263	45.7	100.56	0.6966	49.9948	15	6.651	7.74054	9.79535	10.8587	0.230838	0.230838	0.232294	0.232294	0.261473	0.261473	60.8037
300151	2022	39.6461	25.5846	14.0615	54.3	7.574	4.34212	21.5274	23	14.6034	1.94591	42.8571	3.0892	0.254308	0.315517	0.310022	4.81	19.2675	56.27	100.575	0.5932	47.3338	15	3.36602	3.50895	4.73858	4.93979	0.250069	0.250069	0.251686	0.251686	0.288077	0.288077	54.2867
300152	2016	52.9953	12.4557	40.5396	32.74	-11.8365	1.86146	21.7621	21	2.89069	2.19722	33.3333	1.1035	0.193384	0.135252	0.273434	5.75	23.7631	37.82	103.242	0.2546	106.631	15	2.39141	2.79236	2.39141	2.79236	-0.498166	-0.498166	-0.515357	-0.515357	-0.498166	-0.498166	32.7418
300152	2018	66.5735	13.3618	53.2117	34.84	-19.4549	0.920439	21.427	21	4.95787	1.94591	42.8571	0.8337	-0.207094	-0.195439	0.230166	5.99	28.1679	20.36	92.4284	0.2086	76.4056	15	1.58611	1.90433	1.58617	1.90441	-0.771914	-0.771914	-0.718315	-0.718315	-0.771914	-0.771914	34.847
300152	2019	52.5871	11.8914	40.6957	34.33	1.2659	1.40194	21.2823	21	5.51564	1.94591	42.8571	0.8969	1.4388	1.34547	0.376592	3.16	46.0078	16.43	172.282	0.2723	80.0949	15	1.92742	2.77478	1.92781	2.77533	0.013484	0.013484	0.038931	0.038931	0.013484	0.013484	34.3303
300152	2020	36.9654	4.58247	32.3829	32.57	1.5822	1.67179	20.8969	21	8.17076	1.94591	42.8571	1.4599	1.36168	1.4245	0.378086	2.18	38.615	20.1	170.755	0.3505	166.649	25	2.04074	2.74556	2.04144	2.7465	0.018419	0.018419	0.030306	0.030306	0.008389	0.008389	32.5709
300152	2021	42.7554	3.16711	39.5883	29.37	-25.4613	3.59948	20.5672	21	12.5402	1.94591	42.8571	0.9013	0.0223165	0.069977	0.244648	3.76	34.4857	25.2	95.8547	0.1725	66.5673	25	4.02501	4.89062	4.02704	4.89308	-0.373912	-0.373912	-0.358412	-0.358412	-0.365074	-0.365074	29.3776
300152	2022	52.3297	9.28655	43.0431	25.26	-9.892	2.87753	20.5397	21	12.5294	2.07944	37.5	0.6173	-1.01575	-0.753529	0.162249	4.04	25.5088	28.02	45.4788	0.2213	72.6834	25	3.39968	3.83112	3.40083	3.83241	-0.121768	-0.121768	-0.040714	-0.040714	-0.125758	-0.125758	25.2484
300153	2016	29.1579	1.95756	27.2004	59.69	2.5495	4.21091	21.0437	22	3.00208	2.19722	33.3333	1.924	0.177735	-0.132134	0.263086	4.76	16.9444	43.37	68.1601	0.5959	196.887	15	4.49719	4.63926	4.50249	4.64473	0.101462	0.101462	0.068658	0.068658	0.103114	0.103114	59.6856
300153	2017	34.5197	3.37652	31.1432	57.88	1.9189	2.73373	21.1213	22	3.6383	2.07944	37.5	1.5175	0.32124	0.270614	0.290156	2.68	13.6708	48.25	86.494	0.7487	189.614	15	3.07609	3.16397	3.07893	3.16689	0.08489	0.08489	0.07384	0.07384	0.092001	0.092001	57.8787
300153	2018	41.1457	3.4362	37.7095	56.91	1.4442	1.40741	21.2148	22	4.09464	2.07944	37.5	1.3846	-0.179881	-0.0760073	0.260176	2.62	15.3492	39.52	61.3125	0.8395	222.611	15	1.81207	1.85809	1.81886	1.86505	0.054725	0.054725	0.031023	0.031023	0.06953	0.06953	56.9089
300153	2019	40.7986	1.98574	38.8128	54.95	0.3994	1.27737	21.2276	22	3.7488	2.07944	37.5	1.594	1.4547	1.33269	0.368409	2.58	11.3805	36.36	172.282	0.6367	207.034	15	1.67967	1.72164	1.68535	1.72746	0.016976	0.016976	-0.199352	-0.199352	0.026963	0.026963	54.9454
300153	2020	38.4832	6.09282	32.3903	52.94	-13.7311	1.64652	20.9399	22	5.71171	2.19722	33.3333	1.5644	0.2879	0.300379	0.29214	3.98	11.4149	54.89	94.9706	0.4846	218.053	15	2.0228	2.05966	2.03135	2.06837	-0.600535	-0.600535	-0.568248	-0.568248	-0.622666	-0.622666	52.9387
300153	2021	44.7645	7.5892	37.1753	44.83	1.2386	2.329	21.0549	22	5.47885	2.19722	33.3333	1.688	0.216775	0.37025	0.313064	2.89	8.3845	62.7	80.5874	0.7233	302.524	15	2.76192	2.79196	2.77665	2.80685	0.031219	0.031219	0.024768	0.024768	0.018431	0.018431	44.8227
300153	2022	46.6866	6.28445	40.4021	42.56	2.5876	1.42366	21.1387	22	5.41402	2.19722	33.3333	1.4077	0.309202	0.458298	0.306209	3.28	7.15335	53.71	99.4452	0.6019	295.677	15	1.88322	1.90071	1.89053	1.90809	0.085263	0.085263	0.084703	0.084703	0.119161	0.119161	42.5542
300154	2016	12.6791	1.08408	11.595	72.31	3.004	2.57647	21.3018	21	3.09699	2.19722	33.3333	7.3821	-0.43512	-0.533455	0.154985	5.15	6.3078	12.97	94.4803	0.3128	54.3645	15	2.19581	2.23197	2.70326	2.74779	0.15566	0.15566	0.145419	0.145419	0.207916	0.207916	72.3013
300154	2017	16.2803	1.34983	14.9305	71.21	4.0152	1.60903	21.3475	21	3.37859	2.19722	33.3333	5.7655	-0.341967	-0.343141	0.179402	4.81	7.07108	18.75	100.103	0.3551	60.1742	15	1.54188	1.58055	1.77183	1.81628	0.183937	0.183937	0.184169	0.184169	0.154609	0.154609	71.2092
300154	2018	15.6527	1.06638	14.5863	68.96	5.2458	1.14762	21.369	21	3.59448	2.19722	33.3333	5.8663	-0.372444	-0.358196	0.179623	5.16	6.4499	21.15	99.9798	0.3061	65.262	15	1.20942	1.23672	1.30415	1.33359	0.228306	0.228306	0.228251	0.228251	0.268995	0.268995	68.959
300154	2019	13.4969	1.03862	12.4583	69.37	5.6586	1.34385	21.3754	21	3.7496	2.19722	33.3333	6.6337	-0.433959	-0.409991	0.178683	5.82	6.2172	20.5	99.9345	0.2899	59.9763	15	1.33343	1.36137	1.47882	1.50981	0.247016	0.247016	0.246822	0.246822	0.259536	0.259536	69.3692
300154	2020	16.4081	1.75276	14.6553	68.65	3.1824	1.34002	21.3849	21	4.55465	2.19722	33.3333	5.4992	-0.190085	-0.201038	0.195964	4.29	9.95364	27.75	100.707	0.2881	61.1928	15	1.35328	1.38445	1.50411	1.53876	0.143833	0.143833	0.145074	0.145074	0.096573	0.096573	68.6479
300154	2021	21.9288	2.19295	19.7358	67.95	6.5257	1.43654	21.4852	21	4.40179	1.94591	42.8571	3.7476	-0.115583	-0.0580796	0.216936	3.29	8.45325	29.46	99.788	0.5307	80.257	15	1.46289	1.49174	1.65583	1.68848	0.259084	0.259084	0.258451	0.258451	0.209764	0.209764	67.9519
300154	2022	18.6894	2.61949	16.0699	68.18	4.3466	1.21063	21.4681	21	4.86615	1.94591	42.8571	4.0185	-0.120637	-0.047736	0.223258	3.36	11.5743	31	96.7584	0.505	82.4498	15	1.2626	1.32504	1.39752	1.46664	0.188671	0.188671	0.181589	0.181589	0.271155	0.271155	68.192
300157	2016	30.1567	6.28987	23.8669	26.33	4.2123	1.14011	22.4717	19	4.63728	2.07944	37.5	1.4801	0.0535984	-0.0974954	0.238456	4.96	16.0642	45.14	89.5745	0.2811	79.4444	15	1.35661	1.92248	1.44168	2.04303	0.146491	0.146491	0.125004	0.125004	0.212894	0.212894	26.3159
300157	2017	44.0899	7.90786	36.1821	25.96	-5.6592	1.02692	22.5686	19	4.88662	2.07944	37.5	1.1638	0.649941	0.536542	0.294559	1.39	11.22	64.33	100.975	0.4859	174.612	15	1.4027	1.80497	1.46782	1.88876	-0.589849	-0.589849	-0.595202	-0.595202	-0.672827	-0.672827	25.946
300157	2018	35.0368	4.59683	30.3607	24.69	1.7682	0.53379	22.4346	19	6.56963	1.94591	42.8571	1.1	-0.265008	-0.204371	0.213566	2.99	12.6933	56.78	71.6003	0.2509	91.8796	15	0.994711	1.21417	0.994208	1.18654	0.060994	0.060994	0.038707	0.038707	0.118751	0.118751	24.672
300157	2019	43.2162	4.20866	28.0907	25.55	-21.617	0.630537	22.2486	19	8.9261	2.19722	33.3333	0.9905	0.154532	0.161387	0.262735	4.52	13.5784	59.58	101.107	0.2109	74.2618	15	1.06796	1.31584	1.06845	1.31644	-1.68643	-1.68643	-1.70461	-1.70461	-1.66531	-1.66531	25.5505
300157	2020	62.9854	6.17205	56.8133	35.68	-26.8585	0.796663	21.9669	19	9.97321	2.3979	36.3636	0.7891	-0.00416562	0.0131189	0.248275	5.36	10.8463	59.46	99.3729	0.1735	50.8726	15	1.42349	1.68301	1.42652	1.68659	-1.69629	-1.69629	-1.68592	-1.68592	-1.7905	-1.7905	35.6902
300157	2021	80.4666	9.73299	74.1447	35.63	-23.3138	1.63491	21.4834	19	15.5192	2.48491	38.4615	0.4372	-0.280651	-0.219775	0.234268	6.2	15.8043	52.96	85.9899	0.15	45.7627	15	2.50095	2.73272	2.50901	2.74152	-1.02471	-1.02471	-0.882364	-0.882364	-1.08178	-1.08178	35.638
300157	2022	80.4666	9.69102	74.1447	35.31	-1.3711	1.01877	21.5283	19	14.0599	2.48491	38.4615	0.4812	-0.896351	-0.631184	0.186738	4.65	14.1539	57.61	49.381	0.212	49.8713	15	1.84895	1.99787	1.86629	2.0166	-0.150654	-0.150654	-0.076208	-0.076208	-0.097052	-0.097052	35.317
300158	2016	23.3178	4.79472	18.5231	75.35	4.7917	1.48039	22.6511	29	5.72682	2.30259	40	1.8416	-0.043966	-0.191252	0.202146	2.66	20.6733	7.61	88.8933	0.5999	81.2222	15	1.39281	2.38328	1.71357	2.93214	0.371564	0.371564	0.321732	0.321732	0.371564	0.371564	75.3501
300158	2017	27.001	4.41965	22.5814	75.36	5.2399	0.941623	22.7532	29	6.27076	2.30259	40	1.7208	-0.138065	-0.144053	0.212623	4.17	17.8771	8.19	100.34	0.5151	95.3642	15	1.1665	1.85698	1.21163	1.92882	0.56182	0.559156	0.56419	0.561515	0.56182	0.559156	75.353
300158	2018	25.6515	5.68029	19.9712	66.69	-0.8203	0.545708	22.6991	29	7.81367	2.30259	40	1.8279	-0.0741756	-0.0775004	0.23218	4.44	18.6393	22.92	96.3501	0.4613	91.2907	15	0.994711	1.32708	0.994208	1.27173	-0.146499	-0.145711	-0.143406	-0.142634	-0.146499	-0.145711	66.6947
300158	2019	21.3172	5.63407	15.6831	56.5	3.0164	0.723036	22.657	29	9.36246	1.94591	42.8571	2.1734	0.06181	0.0859903	0.257284	4.08	18.5193	23.69	99.8283	0.6227	113.928	15	0.994711	1.51368	0.994208	1.51117	0.13337	0.132652	0.13305	0.132334	0.13337	0.132653	56.4888
300158	2020	25.9104	3.45001	22.4603	49.24	4.69	0.743273	22.7518	29	8.94612	2.30259	33.3333	1.7534	0.067064	0.085577	0.252664	3.77	14.8865	25.38	101.041	0.6678	106.382	15	1.00234	1.50363	1.00238	1.50368	0.246788	0.246788	0.250059	0.250059	0.244945	0.244945	49.2454
300158	2021	20.2011	2.36689	17.8342	48.28	23.4256	0.833728	23.0352	29	8.30673	1.94591	42.8571	4.1589	-0.0898721	-0.032271	0.245631	5.07	12.6277	25.42	100.175	0.5757	123.545	15	1.0353	1.09503	1.03574	1.10861	1.99512	1.99512	1.99855	1.99855	2.05465	2.05465	48.2956
300158	2022	20.2662	1.80572	18.4605	41.61	0.0266	1.16851	22.6029	29	13.5934	1.79176	33.3333	3.1495	0.246611	0.259049	0.286379	5.44	18.9605	36.63	112.118	0.448	100.963	15	1.36993	1.43537	1.37118	1.43667	-0.055474	-0.055474	-0.056096	-0.056096	-0.055401	-0.055401	41.6179
300160	2016	28.5469	2.69343	25.8535	63.67	9.0968	4.19178	21.2621	23	11.3947	2.19722	33.3333	1.3241	0.462856	0.333512	0.306513	3.41	30.7121	38.7	95.9128	0.7061	31.9749	15	4.44596	5.24854	4.47725	5.28548	0.199845	0.199845	0.190281	0.190281	0.199845	0.199845	63.6701
300160	2017	38.475	6.39524	32.0798	55.63	8.6438	2.16749	21.4956	23	11.6807	2.19722	33.3333	1.2781	-0.166412	-0.115564	0.259674	3.28	24.1537	45.29	66.0426	0.7104	40.2509	15	2.53827	3.1828	2.55224	3.20031	0.19532	0.19532	0.108559	0.108559	0.19532	0.19532	55.6304
300160	2018	47.9627	4.62233	43.3404	57.51	-10.494	1.21143	21.2472	23	18.181	2.19722	33.3333	0.933	0.565984	0.482532	0.325125	3.14	30.5793	44.02	99.9641	0.727	47.1454	15	1.6698	1.92144	1.69106	1.9459	-0.387385	-0.387385	-0.387254	-0.387254	-0.387385	-0.387385	57.5114
300160	2019	41.3882	1.76989	39.6183	50.78	5.9191	1.35585	21.2601	23	17.6569	2.19722	33.3333	1.193	0.479058	0.49746	0.328029	3.26	25.6533	49.18	100.232	0.7467	73.7393	15	1.72474	1.75743	1.76973	1.80327	0.194164	0.194164	0.194483	0.194483	0.194164	0.194164	50.7849
300160	2020	42.1855	1.48687	40.6987	47.96	8.0184	2.88413	21.2779	23	19.5026	2.19722	33.3333	1.3195	0.466113	0.546766	0.341443	3.5	24.4197	59.18	99.4599	0.7453	64.5104	15	3.17491	3.23231	3.30598	3.36576	0.197109	0.197109	0.195864	0.195864	0.169623	0.169623	47.9633
300160	2021	37.4902	1.42211	36.068	47.73	7.5914	2.49532	21.3626	23	19.1903	2.19722	33.3333	1.4838	0.512745	0.598705	0.359563	4.11	24.1954	64.08	100.848	0.8018	55.4718	15	2.79386	2.87397	2.87022	2.95252	0.221916	0.221916	0.223943	0.223943	0.227925	0.227925	47.7454
300160	2022	19.0359	0.740155	18.2958	49.5	8.9749	1.39955	21.7435	23	13.0586	2.19722	33.3333	3.7742	0.445691	0.520055	0.334393	3.76	21.3187	64.53	101.062	0.6456	60.3306	15	1.73066	1.76348	1.94032	1.97711	0.238519	0.238519	0.241374	0.241374	0.238519	0.238519	39.5905
300162	2016	23.8085	11.3703	12.4382	62.37	2.7276	3.33555	21.1285	20	10.0335	1.94591	42.8571	3.8543	-0.208027	-0.359265	0.214197	6.06	15.0024	27.74	86.3498	0.4111	57.9299	15	2.50721	2.96784	3.57363	4.23018	0.087244	0.087244	0.073654	0.073654	0.124824	0.124824	62.3858
300162	2017	17.5604	0.707775	16.8526	60.46	1.9834	1.98739	21.0277	20	12.696	1.79176	33.3333	2.5323	-0.255712	-0.245421	0.217186	5.37	14.6381	24.32	94.0527	0.4514	56.3382	15	1.72872	2.07757	2.16299	2.59948	0.061993	0.061993	0.057411	0.057411	0.023554	0.023554	60.4664
300162	2018	22.6024	0.795168	21.8072	59.53	-2.8765	1.24186	21.0344	20	14.5173	1.94591	42.8571	1.8009	-0.119287	-0.135369	0.233854	5.41	16.8371	20.81	99.8144	0.5392	52.3197	15	1.29326	1.52408	1.46788	1.72986	-0.107104	-0.107104	-0.106912	-0.106912	-0.081039	-0.081039	59.5328
300162	2019	32.4715	1.1285	31.343	55.88	3.3221	2.25435	21.0564	20	15.5879	1.94591	42.8571	1.5673	-0.115096	-0.0836311	0.238657	4.59	15.5136	18	98.2437	0.7006	72.481	15	2.0355	2.37066	2.57907	3.00373	0.131396	0.131396	0.129008	0.129008	-0.330621	-0.330621	55.8783
300162	2020	45.9303	2.67285	43.2574	51.6	-25.9905	2.1127	20.8714	20	14.8654	1.94591	42.8571	0.9889	-0.270568	-0.242264	0.248013	7.16	18.9273	17.49	94.662	0.641	54.0127	15	2.08179	2.19606	2.572	2.71318	-0.906978	-0.906978	-0.856206	-0.856206	-0.912265	-0.912265	51.5955
300162	2021	56.1146	4.2338	51.8808	47.87	4.3548	2.5051	21.1351	20	13.0554	1.94591	42.8571	0.815	-0.153855	-0.0505457	0.272516	4.86	17.8677	23.19	86.4757	0.9766	84.5238	15	2.56193	2.66767	3.06625	3.19279	0.136098	0.136098	0.115798	0.115798	0.095147	0.095147	47.8742
300162	2022	50.7701	3.58634	47.1837	45.65	2.6537	1.62128	21.0698	20	15.4404	1.94591	42.8571	0.7847	-0.0621826	0.0128348	0.28161	5.74	20.5242	31.69	92.4714	0.741	68.0017	15	1.85379	1.96104	2.12898	2.25215	0.078592	0.078592	0.071696	0.071696	0.085541	0.085541	45.6383
300163	2016	38.4826	2.16296	36.3197	51.66	8.0136	3.98853	20.9303	21	23.7748	1.60944	40	0.6858	0.172324	-0.0577415	0.23907	1.48	39.6901	13.8	71.0726	0.6377	52.9194	15	3.34814	3.96774	4.37336	5.18268	0.150288	0.150288	0.099917	0.099917	0.162279	0.162279	51.6729
300163	2017	32.0902	19.8852	12.2049	44.47	-0.2136	2.69731	20.7458	21	31.6882	1.60944	40	1.7311	1.61411	1.35069	0.39571	2.2	45.7393	23.38	157.437	0.6115	61.7758	15	2.40325	2.71586	3.01822	3.41082	-0.074384	-0.074384	-0.085305	-0.085305	-0.072553	-0.072553	44.4679
300163	2018	45.2276	24.5447	20.6829	47.56	-22.0641	1.78632	20.5905	21	37.0601	1.94591	42.8571	1.1293	0.675861	0.579319	0.343578	2.95	51.7491	27.86	97.0764	0.6184	52.7374	15	1.73732	1.85656	2.23859	2.39224	-0.453414	-0.453414	-0.440364	-0.440364	-0.45344	-0.45344	47.5768
300163	2019	28.23	15.353	12.877	44.55	7.0761	2.15421	20.5122	21	31.5191	1.94591	42.8571	2.9557	0.319896	0.366855	0.313443	3.25	39.5489	40.02	89.499	0.5342	60.9177	15	2.10745	2.22152	2.43651	2.56839	0.093322	0.093322	0.081567	0.081567	0.120569	0.120569	44.5446
300163	2020	16.5919	1.31276	15.2791	35.2	3.094	2.32083	20.3904	21	36.618	1.60944	40	2.1138	-0.117509	-0.0373633	0.313391	5.98	41.2719	64.32	56.9574	0.3612	40.727	15	2.48557	2.63666	2.48675	2.63791	0.037791	0.037791	0.019114	0.019114	0.037695	0.037695	35.2196
300163	2021	13.7438	1.23873	12.5051	30.01	-0.2195	2.70319	20.3509	21	37.0601	1.60944	40	2.3981	1.77959	1.7093	0.451087	3.28	39.8833	60.25	172.282	0.4356	42.4177	15	2.83917	3.01324	2.84063	3.01479	-0.008185	-0.008185	-0.028044	-0.028044	-0.008385	-0.008385	30.0249
300163	2022	7.8919	1.19914	6.69276	29.76	-0.1242	2.27523	20.2828	21	37.0601	1.60944	40	4.2287	1.98667	1.77418	0.469454	3.72	39.2742	68.21	172.282	0.4572	45.1355	15	2.35308	2.50614	2.35415	2.50729	-0.003957	-0.003957	-0.018798	-0.018798	-0.003919	-0.003919	29.7651
300165	2016	26.7474	1.2029	25.5445	54.81	1.8199	2.19078	21.4689	18	3.7097	2.19722	33.3333	2.1143	-0.911795	-1.14145	0.12547	8.43	8.89997	11.79	63.5183	0.2251	41.2261	15	1.9324	2.45882	2.45826	3.12794	0.115442	0.115442	0.066617	0.066617	0.115442	0.115442	54.7985
300165	2017	25.1469	0.897132	24.2498	50.05	5.5885	1.30233	21.5349	18	4.39002	2.07944	37.5	1.918	-0.58646	-0.546044	0.188485	8.09	10.2301	8.75	98.9296	0.3634	61.6844	15	1.36506	1.81468	1.5538	2.06558	0.248563	0.248563	0.245294	0.245294	0.248563	0.248563	50.0493
300165	2018	24.9653	0.875848	24.0894	46.42	2.8632	0.807856	21.5249	18	5.2329	2.19722	33.3333	1.8717	-0.353553	-0.338402	0.20876	6.73	10.343	15.73	100.617	0.4571	74.3734	15	1.03937	1.3486	1.05751	1.37213	0.108756	0.108756	0.109676	0.109676	0.108756	0.108756	46.4159
300165	2019	21.5814	0.914836	20.6665	44.21	2.2086	1.01758	21.4913	18	6.48142	2.19722	33.3333	1.9066	-0.418717	-0.39742	0.205183	7.89	11.2805	8.21	106.45	0.4141	62.1365	15	1.16145	1.47083	1.2334	1.56194	0.071891	0.071891	0.078703	0.078703	0.071891	0.071891	44.2038
300165	2020	32.1856	2.3398	29.8458	44.66	2.1188	0.948091	21.665	18	6.34946	2.19722	33.3333	1.3117	-0.221352	-0.226558	0.209644	6.3	8.93523	17.75	110.057	0.3965	60.6021	15	1.17056	1.37271	1.28311	1.5047	0.036959	0.036959	0.045854	0.045854	0.036959	0.036959	44.0361
300165	2021	48.9425	14.2115	34.3403	37.46	-1.5228	1.22031	21.8994	18	5.82814	2.19722	33.3333	1.4065	-0.410143	-0.382754	0.213691	7.83	6.53235	13.98	102.726	0.526	92.0304	15	1.48625	1.63048	1.68811	1.85193	-0.114213	-0.114213	-0.116745	-0.116745	-0.114213	-0.114213	37.4637
300165	2022	58.8103	27.4411	31.3692	34.79	-2.9261	0.629742	22.0563	18	5.70564	2.19722	33.3333	1.7814	-0.450831	-0.410699	0.186334	6.19	5.2191	20.32	99.1841	0.3636	71.2503	15	1.17079	1.23585	1.21785	1.28551	-0.218122	-0.218122	-0.216538	-0.216538	-0.256365	-0.256365	34.7793
300166	2016	18.2421	0.0854653	18.1566	44.94	9.5928	2.756	22.3206	27	0.779618	1.79176	50	3.3907	-0.734625	-0.850366	0.208843	12.23	11.8946	21.13	83.41	0.3289	26.2533	15	2.14193	2.94998	2.94425	4.05498	0.508768	0.508768	0.416196	0.416196	0.503204	0.503204	44.9318
300166	2017	12.733	0.349354	12.3837	43.64	9.7242	2.56038	22.3616	27	0.946411	1.79176	50	4.5227	-1.29441	-1.14487	0.269076	21.68	11.4941	20.37	92.5996	0.2986	25.125	10	2.29628	3.11297	2.68771	3.64362	0.418462	0.418462	0.383471	0.383471	0.419818	0.419818	43.6243
300166	2018	16.4344	0.720703	15.7137	44.98	10.4039	1.79278	22.5326	27	1.04725	1.79176	50	3.2063	-1.08422	-0.984792	0.297811	22.31	17.3859	14.13	101.705	0.3548	28.656	10	1.73429	2.461	1.95713	2.7772	0.502011	0.502011	0.511466	0.511466	0.501672	0.501672	44.9886
300166	2019	15.2795	2.88865	12.3908	41.47	8.6613	2.04951	22.6257	27	1.27068	1.79176	50	3.6061	-1.25241	-1.19786	0.329862	27.33	19.052	16.54	98.6128	0.3358	29.2899	10	1.93077	2.73595	2.2023	3.12072	0.476601	0.476601	0.469454	0.469454	0.478429	0.478429	41.4691
300166	2020	19.5873	6.22974	13.3576	39	5.007	1.56668	22.7223	27	1.5321	1.79176	50	3.1891	-1.3847	-1.31949	0.336215	29.24	20.4295	16.6	95.5535	0.2966	26.6151	10	1.59061	2.21551	1.76255	2.45501	0.296414	0.296414	0.282352	0.282352	0.295239	0.295239	39.0187
300166	2021	19.9114	6.16093	13.7505	33.52	3.9678	1.44181	22.8787	27	1.75732	1.79176	50	3.059	-0.933686	-0.968668	0.309429	22.71	19.6653	20.55	98.2886	0.3084	28.4259	15	1.51146	2.01816	1.64092	2.19102	0.2661	0.2661	0.261747	0.261747	0.264942	0.264942	33.5296
300166	2022	18.9379	3.4405	15.4974	32.54	-4.7139	1.14061	22.8117	27	2.42442	1.79176	50	2.6712	-0.952245	-1.02008	0.337945	25.88	22.7758	21.03	101.541	0.274	25.0517	25	1.26328	1.65349	1.32999	1.74081	-0.317938	-0.317938	-0.323486	-0.323486	-0.317938	-0.317938	32.5443
300168	2016	61.3775	8.51344	52.8641	46.61	6.596	3.43273	22.5196	29	3.33583	1.94591	42.8571	0.5661	-0.919256	-0.928097	0.262099	18.36	14.1823	14.32	96.0724	0.3738	38.0183	15	4.0056	5.25761	4.07273	5.34571	0.234762	0.234762	0.224483	0.224483	0.235915	0.235915	46.607
300168	2017	64.8529	16.1157	48.7372	48.03	6.853	1.73653	22.8032	29	3.15692	1.94591	42.8571	0.9064	-0.782206	-0.699203	0.229737	12.58	12.9123	20.26	92.3223	0.3443	45.8433	15	2.35672	2.95069	2.38506	2.98618	0.314883	0.314883	0.287548	0.287548	0.313934	0.313934	48.0249
300168	2018	53.2634	9.96101	43.3024	46.29	5.1497	1.68569	22.78	29	3.60848	1.94591	42.8571	0.8875	-1.44655	-1.29313	0.299329	26.46	14.3206	13.7	97.3272	0.2786	39.1734	15	2.2098	2.83433	2.21832	2.84526	0.20487	0.20487	0.198633	0.198633	0.204933	0.204933	46.2899
300168	2019	61.7534	12.6894	49.064	52.97	-15.7597	2.30994	22.7533	29	4.38537	2.19722	33.3333	0.9097	-1.20807	-1.16037	0.305107	25.41	16.6413	14.15	101.133	0.2753	34.1944	15	2.91252	3.78633	2.92747	3.80578	-1.23033	-1.23033	-1.24415	-1.24415	-1.22968	-1.22968	52.7979
300168	2020	78.7028	2.66826	74.1447	44.26	-15.5821	3.69125	22.6661	29	5.50877	2.19722	33.3333	0.5511	-0.749214	-0.724733	0.259054	15.75	14.1366	14.27	100.903	0.4123	45.4765	15	4.47453	5.73528	4.47828	5.74009	-1.08269	-1.08269	-1.09238	-1.09238	-1.08327	-1.08327	44.2577
300168	2021	78.4656	5.95967	72.5059	42.79	2.6264	2.16415	22.6896	29	5.60857	2.19722	33.3333	0.595	-0.578429	-0.582528	0.240543	12.7585	10.0504	10.7	105.601	0.4975	57.0867	15	2.94637	3.60792	2.94881	3.6109	0.036508	0.036508	0.039258	0.039258	0.036312	0.036312	42.7829
300168	2022	80.4666	9.55004	72.5436	39.59	-2.1401	1.45904	22.6492	29	6.38416	2.19722	33.3333	0.588	-0.617402	-0.637817	0.273445	15.65	15.2087	15.82	102.105	0.4603	56.5731	15	2.27527	3.00626	2.27998	3.01249	-0.265254	-0.265254	-0.270475	-0.270475	-0.265404	-0.265404	39.5829
300169	2016	38.4454	3.93755	34.5079	48.11	2.1832	2.05551	21.4391	26	10.9339	1.94591	42.8571	1.0208	0.170808	0.0019841	0.260957	4.23	29.0517	34.1	83.9634	0.4284	79.6152	15	1.99439	2.61753	2.43996	3.20231	0.027122	0.027122	0.017058	0.017058	0.064346	0.064346	48.1121
300169	2017	42.8501	4.17947	38.6707	46.37	-0.1243	0.95531	21.4481	26	12.6549	1.94591	42.8571	0.9789	0.208388	0.185161	0.271494	4.3	28.1115	30.17	100.638	0.3758	96.784	15	1.30321	1.68036	1.38381	1.78429	-0.115394	-0.115394	-0.115911	-0.115911	-0.117262	-0.117262	46.3635
300169	2018	42.0847	3.5182	38.5665	43.64	3.2349	0.764197	21.4503	26	12.7998	1.94591	42.8571	1.0307	0.294129	0.256055	0.258113	2.06	26.1422	29.32	98.5745	0.4377	113.637	25	1.14619	1.46882	1.18504	1.51862	0.048352	0.048352	0.046928	0.046928	0.058934	0.058934	43.6297
300169	2019	50.235	5.24977	44.9852	42.3	-12.3	1.01773	21.3235	26	15.2744	1.94591	42.8571	0.943	0.362757	0.386303	0.276369	1.47	27.9323	37.37	97.5521	0.4592	114.847	25	1.41895	1.75466	1.52008	1.87971	-0.885719	-0.885719	-0.864729	-0.864729	-0.882055	-0.882055	42.3154
300169	2020	64.2577	1.49741	62.7603	37.31	-14.0217	1.20256	21.2711	26	17.6475	1.94591	42.8571	0.8898	0.502247	0.552464	0.307686	1.98	29.9622	42.39	103.621	0.5031	114.699	25	1.68281	1.86344	1.84513	2.04319	-0.876078	-0.876078	-0.907993	-0.907993	-0.89071	-0.89071	37.3278
300169	2021	71.542	5.62865	65.9134	32.69	-7.4546	1.37273	21.1862	26	21.3754	1.94591	42.8571	0.8462	0.307767	0.377071	0.280046	2.07	29.685	34.07	100.211	0.4587	102.011	25	2.00145	2.16772	2.08815	2.26162	-0.504484	-0.504484	-0.505546	-0.505546	-0.509359	-0.509359	32.7108
300169	2022	80.2447	5.18129	74.1447	31.89	-10.0061	0.986956	21.0338	26	27.0131	1.94591	42.8571	0.7122	0.158355	0.208544	0.249259	2.15	31.3642	20.39	100.11	0.396	81.2027	25	1.73068	1.88458	1.7894	1.94852	-0.575917	-0.575917	-0.576555	-0.576555	-0.560031	-0.560031	31.9079
300170	2016	21.4302	0.34101	21.0892	32.35	9.2072	3.86225	21.693	22	2.21118	1.60944	57.1429	3.6906	-0.521058	-0.649336	0.226596	10.13	14.4945	7.97	86.4351	0.7208	31.2084	15	3.30579	3.50911	4.07655	4.32728	0.268859	0.268859	0.232195	0.232195	0.267528	0.267528	32.3662
300170	2017	21.9892	0.5539	21.4353	34.03	10.362	3.24439	21.8696	22	2.47934	1.60944	57.1429	3.5892	-0.737345	-0.673724	0.244344	11.93	13.0959	7.18	89.9823	0.804	29.1104	15	2.90725	3.09103	3.46428	3.68327	0.356901	0.355246	0.321185	0.319696	0.354458	0.352815	34.046
300170	2018	23.0191	0.84286	22.1762	32.47	12.365	2.23595	22.0631	22	2.57382	1.94591	42.8571	3.3427	-0.695995	-0.647129	0.26886	14.05	12.7422	7.95	97.2904	0.8228	29.9407	15	2.12905	2.29646	2.46614	2.66006	0.444661	0.444661	0.431302	0.431302	0.449712	0.449712	32.4509
300170	2019	26.9461	0.720709	26.2254	26.52	1.9014	2.04296	22.1567	22	2.83044	1.94591	42.8571	2.7712	-0.994729	-0.929222	0.272671	17.81	16.2994	6.29	90.3229	0.6799	26.3007	15	2.08362	2.35499	2.31242	2.61359	0.097811	0.097811	0.090603	0.090603	0.095925	0.095925	26.4966
300170	2020	36.6787	15.0844	21.5943	25.01	1.5737	1.33172	22.3753	22	2.58525	1.94591	42.8571	3.1617	-1.10085	-1.07125	0.254208	18.26	13.1816	12.35	84.8958	0.5298	27.9651	15	1.63424	1.80834	1.69851	1.87946	0.069509	0.069509	0.059199	0.059199	0.058002	0.058002	24.9995
300170	2021	34.0626	16.7787	17.2839	24.98	4.5985	1.46875	22.3662	22	2.88968	1.94591	42.8571	3.4895	-0.806781	-0.803845	0.258972	15.99	13.8825	11.9	95.9116	0.5411	29.2442	15	1.73482	1.93442	1.80937	2.01755	0.214867	0.214867	0.205385	0.205385	0.223089	0.223089	24.9599
300170	2022	31.9376	16.1361	15.8016	25.86	9.2653	1.21325	22.4839	22	2.79353	1.94591	42.8571	3.582	-0.704338	-0.71357	0.253969	14.56	13.258	12.87	97.8109	0.5474	29.0688	15	1.50892	1.68005	1.53404	1.70802	0.498744	0.498744	0.486686	0.486686	0.515446	0.515446	25.8626
300171	2016	28.5421	1.30996	27.2321	64.76	6.5059	2.25075	22.1579	31	3.15258	2.19722	33.3333	2.0347	-0.375467	-0.47597	0.193766	6.97	12.6351	17.69	92.193	0.3215	68.0593	15	1.80692	1.89649	2.53617	2.66188	0.383428	0.383428	0.348494	0.348494	0.383444	0.383444	64.7485
300171	2017	29.3182	1.19124	28.127	65.86	3.6242	1.40597	22.1972	31	3.8303	2.19722	33.3333	1.8268	-0.401151	-0.384765	0.19682	6.56	11.6411	11.41	100.388	0.4028	70.3458	15	1.37153	1.43515	1.69915	1.77798	0.216435	0.216435	0.217456	0.217456	0.216462	0.216462	65.8543
300171	2018	33.5085	1.21141	32.2971	64.83	2.1272	0.939539	22.2683	31	4.25963	2.07944	37.5	1.6068	-0.268967	-0.270506	0.194087	5.1	10.215	12.6	103.746	0.4234	75.258	15	1.14582	1.192	1.27462	1.326	0.138728	0.138728	0.145197	0.145197	0.138777	0.138777	64.8354
300171	2019	37.7454	1.03246	36.7129	65.72	3.6749	0.855303	22.3736	31	4.37823	2.07944	37.5	1.5266	-0.34111	-0.315846	0.192396	5.26	8.57704	12.62	100.451	0.4575	92.1451	15	1.15532	1.19307	1.23276	1.27303	0.238405	0.238405	0.23974	0.23974	0.229376	0.229376	65.7062
300171	2020	43.8596	0.847995	43.0116	65.01	9.0975	1.54224	22.6073	31	3.90734	2.19722	33.3333	1.4747	-0.352115	-0.374803	0.188538	5.77	6.31324	12.02	99.8639	0.4594	101.755	15	1.66792	1.70885	1.98083	2.02944	0.76613	0.76613	0.764939	0.764939	0.798235	0.798235	64.9993
300171	2021	54.0212	0.69282	53.3284	70.89	12.3232	3.26037	22.9995	31	2.88645	2.19722	33.3333	1.0148	-0.293808	-0.248311	0.226895	6.79	5.20346	26.99	99.6947	0.5138	114.173	15	2.90711	2.98296	3.80058	3.89974	1.41034	1.41034	1.40539	1.40539	1.41227	1.41227	70.8916
300171	2022	42.8568	1.02215	41.8347	67.64	8.3533	1.12719	23.3168	31	2.41861	2.19722	33.3333	1.3161	-0.409287	-0.369325	0.194737	6.09	8.25532	10.3	99.6829	0.4732	104.398	15	1.3798	1.42554	1.55576	1.60733	1.19542	1.42118	1.19121	1.41618	1.25363	1.49038	67.6237
300172	2016	33.6518	2.11854	31.5332	50.66	7.8137	2.9211	21.2666	23	1.13497	2.07944	37.5	1.7967	0.00950237	-0.183581	0.223021	4.6	9.877	37.21	85.8884	0.4011	145.676	15	2.51729	2.68817	3.25762	3.47875	0.231348	0.231348	0.193986	0.193986	0.231348	0.231348	50.6777
300172	2017	38.4173	11.5143	26.903	50.28	7.7405	2.07229	21.4256	23	1.45269	2.07944	37.5	2.0147	-0.238551	-0.218049	0.215352	4.45	8.50929	39.79	84.5205	0.3639	136.636	15	1.98641	2.09841	2.45646	2.59497	0.243608	0.243608	0.19978	0.19978	0.243608	0.243608	50.2822
300172	2018	40.5225	10.7298	29.7927	48.38	6.8323	1.18118	21.5595	23	1.91184	2.07944	37.5	1.695	-0.00508594	0.0152515	0.247823	4.56	17.5827	32.48	94.2712	0.3691	159.044	15	1.38864	1.60977	1.5864	1.83902	0.241364	0.241364	0.225685	0.225685	0.241364	0.241364	48.3859
300172	2019	38.9722	11.1796	27.7926	48.49	7.104	1.06533	21.6429	23	2.07934	2.07944	37.5	1.8596	0.297426	0.321878	0.301242	4.81	35.6462	24.5	101.168	0.3766	169.828	15	1.30244	1.93174	1.45505	2.1581	0.27809	0.27809	0.281766	0.281766	0.27809	0.27809	48.49
300172	2020	36.3867	12.8458	23.5409	46.38	8.1798	1.13938	21.7067	23	2.36045	2.07944	37.5	2.4033	0.225628	0.246714	0.275139	3.84	30.3023	25.5	99.6911	0.355	159.416	15	1.36341	1.88992	1.50325	2.08376	0.341489	0.341489	0.340308	0.340308	0.341489	0.341489	46.3812
300172	2021	35.3733	12.4925	22.8808	44.25	4.8365	1.33174	21.7455	23	2.60054	2.07944	37.5	2.5662	0.186286	0.243	0.279557	4.33	30.9006	27.64	100.262	0.3207	152.332	15	1.50238	2.11087	1.68548	2.36813	0.158752	0.158752	0.159208	0.159208	0.158752	0.158752	44.2602
300172	2022	36.3672	5.65423	30.7129	44	3.4947	1.03717	21.7801	23	2.82881	2.07944	37.5	1.9454	0.380985	0.473887	0.324323	4.52	30.6939	45.35	100.465	0.3618	186.748	15	1.28929	1.77514	1.40084	1.92873	0.102707	0.102707	0.103296	0.103296	0.102707	0.102707	43.9964
300173	2016	32.9898	11.2066	21.7832	69.7	4.2083	3.9474	21.62	27	1.70085	2.19722	33.3333	2.3136	0.0386512	-0.339005	0.226358	4.54	7.63696	64.28	57.378	0.324	180.823	15	2.75005	4.02822	4.27729	6.2653	0.126923	0.126923	0.061352	0.061352	0.126923	0.126923	69.6936
300173	2017	35.5672	11.9289	23.6383	68.46	4.4154	1.76878	21.6857	27	0.568651	2.19722	33.3333	2.2302	0.380386	0.282816	0.275552	4.02	0.91961	81.2	101.214	0.2473	124.614	25	1.60498	2.24125	2.12445	2.96666	0.114805	0.114805	0.116975	0.116975	0.114805	0.114805	68.4552
300173	2018	55.9189	15.1828	40.736	64.49	-31.263	1.38572	21.3736	27	0.929084	2.19722	33.3333	1.3812	-0.0138299	0.0216046	0.25545	6.25	6.70531	54.86	99.472	0.1547	183.581	25	1.66307	1.88747	1.94491	2.20733	-1.42277	-1.42277	-1.41532	-1.41532	-1.42277	-1.42277	64.4943
300173	2019	53.0241	6.51108	46.513	63.55	-7.4106	2.91802	21.117	27	1.12807	2.07944	37.5	1.1767	-0.0616329	-0.0506046	0.241811	5.85	7.9631	55.6	97.6591	0.1488	112.423	25	2.89261	3.34964	3.44826	3.9931	-0.253161	-0.253161	-0.247469	-0.247469	-0.253161	-0.253161	63.5502
300173	2020	55.0128	0.923101	54.0897	57.65	1.9032	1.47096	22.0046	27	0.62611	2.19722	33.3333	0.704	-0.738175	-0.757982	0.162238	6.03	4.46317	44.7	64.5777	0.2397	37.2601	25	1.80722	2.17136	2.02109	2.42832	0.026963	0.026963	0.012602	0.012602	0.026963	0.026963	57.6566
300173	2021	71.9136	5.08279	66.8308	39.98	-7.4805	1.00798	22.2896	27	1.17221	1.94591	42.8571	0.5379	0.0026513	0.04518	0.286479	7.7	6.18769	72.3	100.458	0.2776	63.909	25	1.65671	1.86033	1.72712	1.93939	-0.44177	-0.44177	-0.443898	-0.443898	-0.44177	-0.44177	39.99
300173	2022	79.0721	5.90474	73.1674	35.98	-5.3074	0.714575	22.2143	27	1.45628	2.19722	33.3333	0.4397	0.093627	0.195845	0.299481	6.27	5.98964	83.42	97.2672	0.3056	76.0066	25	1.48709	1.67418	1.5053	1.69468	-0.428948	-0.428948	-0.418388	-0.418388	-0.428948	-0.428948	35.9771
300174	2016	40.6202	4.46666	36.1535	70.41	7.1937	7.15345	20.8208	25	18.59	1.60944	40	0.6089	0.0592	-0.261993	0.256125	4.18	33.5964	34.66	56.9685	0.6557	44.1477	15	4.53496	5.85606	7.55965	9.7619	0.462772	0.462772	0.247574	0.247574	0.462772	0.462772	70.3859
300174	2017	49.7505	1.63266	48.1179	67.91	6.0045	5.28965	21.0237	25	17.9807	1.60944	40	0.6736	0.0369105	0.023686	0.352383	11.76	29.4563	34.35	102.592	0.6958	44.1221	15	5.30528	6.70003	5.78716	7.30859	0.266916	0.266916	0.273436	0.273436	0.266916	0.266916	67.8985
300174	2018	52.833	4.28227	48.5507	67.48	10.3672	1.72062	21.1972	25	17.6513	1.60944	40	0.6935	0.199528	0.167157	0.332868	6.99	25.241	18.37	98.1079	1.1511	87.9887	25	2.15444	2.85123	2.24895	2.97631	0.430211	0.430211	0.419935	0.419935	0.430211	0.430211	67.4865
300174	2019	36.0434	9.22681	26.8166	69.4	6.3162	2.9548	20.9988	25	24.614	1.60944	40	0.936	0.512069	0.533234	0.379947	7.06	41.9037	24.02	109.697	0.8767	81.9971	25	3.2872	3.62727	3.31524	3.6582	0.31618	0.31618	0.349268	0.349268	0.31618	0.31618	69.3847
300174	2020	9.1951	0.903607	8.29152	58.58	9.9481	2.55014	21.437	25	18.4234	1.60944	40	5.1762	0.397172	0.464453	0.306981	2.3	38.2327	24.24	101.779	0.6764	64.9892	25	2.2843	2.42553	2.64209	2.80544	0.495666	0.495666	0.505568	0.505568	0.495666	0.495666	58.5943
300174	2021	35.3221	27.6936	7.62848	50.48	6.685	1.59429	21.9231	25	14.2946	1.79176	50	6.8762	0.232076	0.29921	0.292215	3.54	33.5844	23.94	99.5296	0.5999	85.9441	25	1.93752	2.02537	1.94751	2.03581	0.564477	0.564477	0.561524	0.561524	0.564477	0.564477	50.4849
300174	2022	17.4223	6.32589	11.0964	41.92	7.6983	1.88329	22.0206	25	15.3474	1.79176	50	4.4041	0.274163	0.31196	0.283593	3.33	31.3573	20.87	104.021	0.5591	103.282	25	2.11731	2.19843	2.12055	2.2018	0.717461	0.717461	0.749445	0.749445	0.717461	0.717461	41.907
300176	2016	64.7774	17.6341	47.1433	47.38	5.3212	1.79961	21.3168	21	25.2995	2.19722	33.3333	0.5914	0.948194	0.77016	0.414529	4.27	54.1175	56.69	86.0136	0.7458	72.9243	15	2.44332	2.49967	2.44739	2.50382	0.46711	0.46711	0.393686	0.393686	0.46711	0.46711	47.3783
300176	2017	58.1952	7.23949	50.9557	57.64	23.4256	5.26895	21.6974	21	22.0811	2.3979	36.3636	0.9512	0.746573	0.632325	0.362546	2.31	35.8683	27.1	99.875	1.3172	23.5737	15	5.83728	5.92983	5.85091	5.94367	1.99512	1.99512	1.99855	1.99855	2.05465	2.05465	57.645
300176	2018	52.8175	4.77445	48.043	53.78	18.9042	5.13169	21.7736	21	25.884	2.3979	36.3636	0.7898	0.808118	0.717216	0.393896	3.98	39.1801	26.91	101.07	1.2498	116.872	15	5.48117	5.94948	5.65986	6.14344	0.954463	0.954463	0.96799	0.96799	0.954463	0.954463	53.7888
300176	2019	57.2677	5.09509	52.1726	44.16	-15.7414	1.64698	21.4685	21	37.0601	2.19722	33.3333	0.6007	0.645841	0.684165	0.390799	4.95	51.052	49.73	96.0538	0.6083	49.7786	25	2.18158	2.30246	2.21966	2.34265	-1.10643	-1.10643	-1.06295	-1.06295	-1.15807	-1.15807	44.1688
300176	2020	50.7343	2.42336	48.6867	43.54	2.9817	1.54615	21.371	21	37.0601	2.19722	33.3333	0.6348	0.39002	0.490582	0.350286	4.02	50.0551	39.41	89.5833	0.5818	43.055	25	2.00897	2.12704	2.04148	2.16147	0.053919	0.053919	0.046769	0.046769	0.053919	0.053919	43.5443
300176	2021	52.4349	1.0048	51.4301	43.9	-1.6356	1.37578	21.3548	21	37.0601	1.94591	42.8571	0.5628	0.591002	0.661874	0.360611	3.56	44.9959	39.09	102.78	0.676	48.2397	25	1.89792	2.00859	1.90013	2.01092	-0.122693	-0.122693	-0.126615	-0.126615	-0.152341	-0.152341	43.9031
300176	2022	58.6306	1.64765	56.983	46.93	1.8766	1.06851	21.4968	21	37.0601	1.94591	42.8571	0.4419	1.22754	1.18548	0.434746	3.95	47.5688	51.48	125.88	0.7505	56.9299	25	1.65482	1.73213	1.65482	1.73213	0.027449	0.027449	0.033578	0.033578	0.005775	0.005775	46.94
300179	2017	17.9253	3.04386	14.8815	50.2	7.5507	3.05656	20.704	27	10.3836	2.19722	33.3333	3.4531	0.0602349	0.038562	0.274766	6.67	20.9854	41.25	101.179	0.3414	62.8995	15	2.51198	2.65983	3.23581	3.42627	0.128647	0.128647	0.130452	0.130452	0.128749	0.128749	50.209
300179	2018	22.2231	3.09425	19.1289	47.99	6.9072	1.85429	20.8064	27	11.0155	2.19722	33.3333	2.8451	-0.188602	-0.176516	0.279986	9.83	20.6545	33.55	99.6695	0.3644	74.8903	15	1.70281	1.79085	2.07653	2.1839	0.129342	0.129342	0.128853	0.128853	0.13816	0.13816	48.0115
300179	2019	20.9458	3.12267	17.8232	47.91	11.0532	2.58158	20.8704	27	12.4346	2.19722	33.3333	2.9668	-0.0163881	0.00734481	0.293177	8.17	21.2144	37.73	99.8077	0.4465	97.3166	15	2.2036	2.27557	2.79104	2.88219	0.234927	0.234927	0.234416	0.234416	0.235282	0.235282	47.9021
300179	2020	19.1252	7.742	11.3832	45.61	7.5385	2.80434	20.8391	27	15.2365	2.07944	37.5	4.7964	-0.32064	-0.291135	0.267496	10.63	21.4226	29.44	99.7234	0.2792	60.432	15	2.36947	2.44594	2.99559	3.09227	0.152474	0.152474	0.151971	0.151971	0.147871	0.147871	45.6048
300179	2021	20.3105	7.85517	12.4553	48.45	8.6291	4.52101	20.8867	27	17.1679	2.19722	33.3333	4.3367	-0.225614	-0.203675	0.28656	10.81	20.5196	33.51	100.856	0.3625	75.2517	15	3.88517	3.99036	4.72411	4.85201	0.18867	0.18867	0.190456	0.190456	0.192147	0.192147	48.4544
300179	2022	18.8974	8.25933	10.638	46.91	11.9308	4.24621	21.07	27	16.5094	2.19722	33.3333	3.9609	-0.219473	-0.206574	0.312472	12.5	29.4788	26.35	99.8762	0.3965	76.8005	15	3.6585	3.79352	4.43519	4.59887	0.308652	0.308652	0.308238	0.308238	0.30801	0.30801	46.9089
300180	2016	31.5054	9.43061	22.0748	52.08	3.7382	3.02831	22.0695	22	11.9882	1.94591	42.8571	0.9333	0.477784	0.301399	0.310067	2.77	56.2827	22.91	76.2293	0.4437	104.737	15	2.47973	2.70172	3.34336	3.64266	0.21168	0.21168	0.153047	0.153047	0.21168	0.21168	52.1108
300180	2017	26.4448	7.19382	19.2509	46.05	5.9498	2.3426	22.6135	22	9.95399	2.30259	40	1.0019	0.285614	0.277562	0.299012	4.72	39.3255	17.34	100.006	0.4789	123.917	15	1.96761	2.84664	2.60704	3.77173	0.405384	0.405384	0.405409	0.405409	0.404695	0.404695	46.0369
300180	2018	31.881	11.173	20.708	46.72	5.8468	1.67975	22.7434	22	11.5073	2.07944	37.5	0.9982	0.469274	0.424958	0.322318	4.57	45.367	20.11	100.102	0.4329	152.418	15	1.60133	2.16736	1.99856	2.705	0.265456	0.265456	0.26579	0.26579	0.26614	0.26614	46.7078
300180	2019	37.4174	4.19466	33.2227	46.89	3.034	1.79512	22.8503	22	13.9473	2.19722	44.4444	0.6181	0.379879	0.414432	0.331555	5.07	41.3239	33.67	95.1129	0.4068	167.114	15	1.70374	2.23042	2.1693	2.8399	0.092898	0.092898	0.087681	0.087681	0.092913	0.092913	46.8839
300180	2020	36.882	13.4111	23.4709	40.27	-4.645	1.2921	22.8096	22	17.2386	2.19722	44.4444	0.9328	0.349228	0.408813	0.331428	5.44	49.0907	18.77	99.0344	0.3915	158.811	15	1.50124	1.79991	1.66091	1.99136	-0.275008	-0.275008	-0.272529	-0.272529	-0.297964	-0.297964	40.2611
300180	2021	38.5332	13.521	25.0121	36.79	1.7605	1.05823	22.848	22	21.2953	2.19722	44.4444	0.7148	0.408525	0.484734	0.339848	4.85	46.2684	19.36	98.4424	0.5044	201.568	15	1.35851	1.58118	1.44356	1.68017	0.035286	0.035286	0.034698	0.034698	0.03525	0.03525	36.7876
300180	2022	40.4176	12.586	27.8316	35.69	-3.6819	0.85074	22.8015	22	27.4677	2.30259	40	0.6765	0.549795	0.624223	0.372238	5.32	53.6613	21.69	99.2947	0.5182	203.316	15	1.21136	1.34932	1.25492	1.39784	-0.202027	-0.202027	-0.200527	-0.200527	-0.218927	-0.218927	35.6853
300181	2016	27.7743	7.13061	20.6437	44.38	5.7721	2.72677	21.4352	24	7.58528	1.79176	33.3333	1.8985	0.138352	-0.176702	0.237606	2.68	26.3468	50.37	61.2342	0.4321	46.2831	15	2.30695	2.60966	3.00451	3.39875	0.134686	0.134686	0.074106	0.074106	0.134686	0.134686	44.3799
300181	2017	30.7585	6.2052	24.5533	44.3	3.6368	2.16595	21.4899	24	8.37923	2.19722	33.3333	1.2644	0.0342283	0.059116	0.258711	3.3	31.5681	37.98	84.2662	0.3789	42.5234	15	1.96116	2.19411	2.47354	2.76734	0.087372	0.087372	0.071494	0.071494	0.087372	0.087372	44.2906
300181	2018	34.3694	6.26922	28.1002	42.75	2.4067	1.48859	21.4718	24	10.2048	2.19722	33.3333	1.081	0.308818	0.253506	0.295809	4.82	34.4589	40.24	98.4517	0.3423	42.7554	15	1.63425	1.82426	1.83229	2.04533	0.043026	0.043026	0.042216	0.042216	0.043026	0.043026	42.7374
300181	2019	31.349	6.36166	24.9874	41.36	2.1601	1.49882	21.4414	24	12.5907	2.19722	33.3333	0.9556	0.448608	0.475625	0.312741	2.98	39.1021	39.64	100.476	0.4376	51.3911	15	1.61903	1.79907	1.81231	2.01385	0.03926	0.03926	0.039488	0.039488	0.034824	0.034824	41.357
300181	2020	30.3833	6.12932	24.254	40.56	5.5117	1.45387	21.6274	24	12.397	2.19722	33.3333	1.2753	0.331535	0.388674	0.294324	2.79	33.1754	36.92	100.71	0.4826	54.7905	15	1.57741	1.71679	1.75771	1.91301	0.156602	0.156602	0.157875	0.157875	0.538171	0.538171	40.5644
300181	2021	27.8445	6.57583	21.2686	38.13	8.8602	2.58195	21.7343	24	12.8245	2.19722	33.3333	1.1429	0.437128	0.509533	0.32188	3.13	29.2274	50.98	101.184	0.5586	68.3582	15	2.55256	2.7477	2.86039	3.07907	0.315438	0.315438	0.319764	0.319764	0.533388	0.533388	38.1359
300181	2022	24.1595	3.41436	20.7451	35.68	10.3075	2.05649	22.015	24	10.8614	2.19722	33.3333	2.1733	0.42462	0.478671	0.318582	3.62	25.638	50.57	104.04	0.5652	73.5298	15	1.94042	2.0493	2.29808	2.42704	0.407081	0.407081	0.425749	0.425749	0.130802	0.130802	35.6758
300182	2016	28.8814	7.56126	21.3201	59.87	12.8014	2.08485	23.2627	18	0.840658	2.07944	37.5	1.5655	-0.0432807	-0.212035	0.196761	3.87	7.10499	20.44	90.3253	0.3507	235.5	10	1.51822	3.01191	2.37366	4.70896	0.376526	0.376526	0.334295	0.334295	0.366634	0.366634	59.8616
300182	2017	35.8531	7.91626	27.9369	56.29	8.9604	1.4521	23.4412	18	0.783524	2.19722	33.3333	1.3675	0.277565	0.236352	0.257223	3.51	10.524	32.71	99.9795	0.3139	340.817	10	1.43741	2.67027	1.81063	3.36359	0.389738	0.392788	0.389649	0.392698	0.399538	0.402664	56.304
300182	2018	39.1128	6.50687	32.6059	49.56	2.2155	0.693368	23.4916	18	0.627815	2.19722	33.3333	1.2956	0.653196	0.741351	0.325025	2.37	11.533	47.09	101.24	0.3185	563.185	15	1.05703	1.77998	1.08449	1.82623	0.034313	0.034232	0.035029	0.034946	0.03436	0.034278	49.5597
300182	2019	41.8392	3.49653	38.3426	44.77	-14.9881	0.708526	23.2636	18	0.718006	2.19722	33.3333	0.9813	0.666696	0.652617	0.314476	2.66	17.4061	50.25	103.794	0.252	392.284	15	1.0898	1.84974	1.12692	1.91274	-0.907981	-0.903586	-0.942547	-0.937985	-0.885865	-0.881577	44.7664
300182	2020	39.7048	2.0438	37.661	32.95	-9.7768	0.791262	23.0757	18	0.812539	2.19722	33.3333	0.6859	0.587223	0.568646	0.296505	1.68	19.352	45.68	96.7317	0.2745	379.026	15	1.14379	2.18778	1.18831	2.27295	-0.483093	-0.480755	-0.466699	-0.46444	-0.483601	-0.48126	32.9484
300182	2021	32.8912	0.336786	32.5544	30.6	5.2502	1.60347	23.0422	18	0.788416	1.94591	42.8571	0.6488	1.1725	1.34764	0.405179	0.65	19.9256	48.7	100.715	0.3605	868.329	15	1.75077	3.46331	1.93239	3.82256	0.175511	0.17598	0.176679	0.177151	0.1756	0.17607	30.5946
300182	2022	26.4968	1.13541	25.3614	29.54	6.0713	1.16526	23.0305	18	0.829942	2.19722	33.3333	0.7602	1.07379	1.41239	0.415864	0.35	18.5846	57.23	99.0367	0.3866	868.329	15	1.36055	2.61807	1.43022	2.75214	0.198981	0.200793	0.197028	0.198822	0.186576	0.188275	29.5319
300183	2016	9.3002	1.42881	7.87142	63.26	14.0564	4.01757	21.7489	31	1.60339	2.19722	33.3333	8.9886	-0.889874	-1.01132	0.207185	14.52	3.32522	17.82	83.954	0.3743	89.2839	15	2.77123	3.11857	4.11057	4.62577	0.774856	0.774856	0.635833	0.635833	0.774856	0.774856	63.266
300183	2017	11.7548	0.907389	10.8475	60.94	7.0938	2.94451	21.8449	31	1.8038	2.19722	33.3333	6.4367	-0.970934	-0.87955	0.25059	17.54	7.74471	18.08	99.9428	0.3118	74.5669	10	2.15535	2.39439	3.06206	3.40167	0.501963	0.501963	0.501675	0.501675	0.502001	0.502001	60.9285
300183	2018	11.9495	0.971373	10.9782	59.62	4.9648	1.725	21.8881	31	2.0383	2.19722	33.3333	6.3951	-0.918044	-0.813929	0.279642	18.8	9.39628	25.01	100.007	0.323	88.4207	10	1.47371	1.62864	1.8445	2.03842	0.380084	0.380084	0.380111	0.380111	0.380151	0.380151	59.6229
300183	2019	9.3899	0.930987	8.45896	59.08	5.6736	2.1229	21.8965	31	2.49463	2.19722	33.3333	8.5545	-0.828265	-0.792911	0.287825	19.22	13.6988	25.3	100.027	0.2573	83.8192	10	1.6964	1.86289	2.2168	2.43437	0.421935	0.421935	0.422065	0.422065	0.42181	0.42181	59.0911
300183	2020	6.9244	1.39788	5.52654	60	5.6564	2.39915	21.8981	31	3.15797	1.94591	42.8571	12.7826	-0.642201	-0.614599	0.288552	16.78	16.4509	26.78	99.6732	0.2707	97.3942	15	1.90143	2.12704	2.46839	2.76128	0.400438	0.400438	0.398834	0.398834	0.400754	0.400754	60.0084
300183	2021	10.2191	1.2123	9.00676	57.61	3.3868	2.47239	21.9503	31	3.59696	2.19722	33.3333	7.885	-0.652112	-0.660667	0.286825	17.34	15.2758	24.98	99.9854	0.2726	104.748	15	2.05362	2.26682	2.57458	2.84185	0.286675	0.286675	0.286626	0.286626	0.286763	0.286763	57.6086
300183	2022	11.999	1.03708	10.9619	57.04	3.8557	1.55659	21.999	31	3.98154	2.19722	33.3333	5.781	-0.714747	-0.71437	0.286442	18.07	14.4165	23.95	99.9344	0.2677	107.82	15	1.49061	1.63211	1.67658	1.83574	0.348823	0.348823	0.348587	0.348587	0.349667	0.349667	57.0429
300185	2016	41.757	9.10681	32.6502	35.57	4.663	1.10956	22.9316	22	12.0086	2.19722	33.3333	1.1047	0.250419	0.147889	0.254084	2.55	40.5164	20.37	90.2548	0.286	80.5297	15	1.44223	1.5389	1.52713	1.62949	0.058417	0.058417	0.051346	0.051346	0.05856	0.05856	35.6308
300185	2017	46.3628	7.92706	38.4357	32.97	4.5092	0.735271	23.0347	22	11.9709	2.19722	33.3333	0.8324	0.334454	0.328207	0.272032	2.14	41.3251	19.29	98.3088	0.3305	102.744	15	1.16686	1.23989	1.1989	1.27393	0.069075	0.069075	0.0676	0.0676	0.069	0.069	32.9798
300185	2018	48.555	9.95015	38.6048	31.6	4.7438	0.507532	23.0618	22	13.2542	2.07944	37.5	0.7348	0.360295	0.306525	0.273231	2.34	45.3582	12.71	97.235	0.3456	102.882	15	0.994711	1.09503	0.994208	1.10861	0.073604	0.073604	0.071123	0.071123	0.073476	0.073476	31.6101
300185	2019	55.2935	9.04375	46.2498	31.17	4.4432	0.475733	23.2325	22	12.5014	2.19722	33.3333	0.7624	0.280271	0.31152	0.27374	2.78	40.577	14.86	101.579	0.3554	110.949	15	1.0256	1.09503	1.02867	1.10861	0.077087	0.077087	0.078603	0.078603	0.07684	0.07684	31.1791
300185	2020	53.5429	8.6852	44.8577	25.28	5.9043	1.02096	23.2425	22	14.6705	2.19722	33.3333	0.7403	0.58905	0.658573	0.339371	2.77	42.5446	38.65	102.522	0.4603	125.694	15	1.51123	1.57814	1.55639	1.6253	0.123661	0.123661	0.127632	0.127632	0.123568	0.123568	25.2771
300185	2021	51.3371	4.761	46.5761	32.33	3.9916	1.04136	23.3238	22	15.8761	2.19722	33.3333	0.7458	0.480637	0.558181	0.322582	2.65	39.8868	36.97	99.0193	0.4441	133.972	15	1.43643	1.4918	1.55473	1.61467	0.076934	0.076934	0.076031	0.076031	0.077306	0.077306	32.3248
300185	2022	55.9803	10.6057	45.3746	32.35	3.1882	0.592882	23.4816	22	15.3015	2.07944	37.5	0.8384	0.377725	0.46365	0.302808	2.58	34.7531	37.26	98.4362	0.4044	137.286	15	1.14518	1.18162	1.15269	1.18937	0.064144	0.064144	0.062928	0.062928	0.064007	0.064007	32.3536
300187	2016	48.6124	3.04733	45.5651	71.27	7.213	2.66699	21.8205	20	0.780935	2.19722	33.3333	1.047	0.735425	0.572668	0.338829	3.39	26.0902	55.65	96.784	0.5789	174.54	15	2.97048	3.84302	3.15312	4.0793	0.261601	0.261601	0.251531	0.251531	0.261665	0.261665	71.2564
300187	2018	53.8614	4.74427	49.1171	71.15	-5.164	1.01199	21.9265	20	3.92491	2.07944	37.5	0.7713	-0.0982197	-0.0639604	0.246565	3.25	36.4568	31.67	72.3706	0.2916	98.3547	15	1.53932	1.98942	1.55061	2.00401	-0.268632	-0.267091	-0.196084	-0.19496	-0.268809	-0.267267	71.1363
300187	2019	41.3976	3.15853	38.2391	69.51	2.4534	1.10147	21.7349	20	2.44542	1.94591	42.8571	0.8475	0.435063	0.448925	0.295573	3.36	38.0146	33.7	106.8	0.2209	101.452	15	1.50708	1.99413	1.51544	2.00519	0.082036	0.082036	0.088484	0.088484	0.146355	0.146355	69.4971
300187	2020	57.2095	21.3801	35.8293	69.06	2.4131	1.19004	22.024	20	4.09224	2.19722	33.3333	1.0119	0.446508	0.485545	0.285384	2.14	31.6994	42.48	107.095	0.2333	89.4833	15	1.7512	2.54255	1.76214	2.55843	0.050449	0.050449	0.055355	0.055355	0.085361	0.085361	69.0511
300187	2021	57.1756	22.893	34.2826	65.3985	4.3043	1.24661	22.0877	20	4.88334	2.19722	33.3333	1.0166	0.408773	0.469766	0.305295	3.15	40.7039	34.22	100.577	0.2634	131.797	15	1.81742	2.88684	1.81837	2.88834	0.150729	0.150729	0.151751	0.151751	0.165349	0.165349	65.4169
300187	2022	70.4059	29.3635	41.0424	63.6	-9.1818	1.11386	21.9201	20	7.27564	1.79176	50	0.7295	0.569648	0.618765	0.365594	5.73	51.1324	47.32	102.523	0.1975	99.0768	15	1.81631	2.72829	1.81791	2.73069	-0.592333	-0.592333	-0.607511	-0.607511	-0.589369	-0.589369	63.5834
300188	2016	27.9485	0.918104	27.0304	53.58	8.0843	4.04177	21.689	25	4.03945	2.19722	33.3333	1.8375	-1.00707	-1.18316	0.214856	15.76	11.6274	16.75	69.575	0.4133	51.6516	10	2.87998	3.74187	4.32125	5.61446	0.360121	0.360121	0.236571	0.236571	0.360121	0.360121	53.5724
300188	2017	24.4715	1.2917	23.1798	53.02	9.8951	3.19115	21.8585	25	4.35208	2.19722	33.3333	2.1215	-0.772484	-0.709517	0.256542	15.22	10.3245	17.21	100.079	0.4658	56.1142	10	2.46125	3.03748	3.43587	4.24028	0.527744	0.527744	0.528213	0.528213	0.856656	0.856656	53.0013
300188	2018	25.29	1.74026	23.5497	55.39	9.7216	3.00494	21.9599	25	4.8663	2.19722	33.3333	2.1586	-0.841105	-0.767762	0.259798	16.35	9.40549	14.91	101.585	0.4883	53.424	10	2.39496	2.89629	3.25784	3.93979	0.380075	0.38005	0.386614	0.386588	0.340084	0.340061	55.4056
300188	2019	28.9441	2.06155	26.8826	54.95	7.7885	3.27329	22.1584	25	4.61307	2.19722	33.3333	1.9256	-0.733396	-0.698134	0.288588	17.32	10.7374	22.06	100.552	0.5409	62.3089	10	2.6969	3.15099	3.56273	4.16259	0.359094	0.359094	0.361193	0.361193	0.483367	0.483367	54.9608
300188	2020	27.9252	1.90623	26.019	53	9.2669	3.74044	22.2591	25	5.0857	2.19722	33.3333	2.0127	-0.686268	-0.64299	0.299982	17.44	13.1075	23.53	101.035	0.5395	63.7142	10	3.25062	3.83607	4.01974	4.74371	0.496685	0.496685	0.50208	0.50208	0.436542	0.436542	53.009
300188	2021	27.1936	3.80945	23.3842	49.97	7.2251	2.83417	22.3115	25	5.77469	2.19722	33.3333	2.0881	-0.884845	-0.906676	0.303915	21.3	13.0162	15.13	100.579	0.5315	60.7232	10	2.57681	3.02214	3.10616	3.64297	0.416157	0.416143	0.418691	0.418676	0.331282	0.33127	49.9801
300188	2022	26.8648	2.66501	24.1998	52.64	3.024	1.87642	22.4966	25	5.63529	2.19722	33.3333	2.305	-0.842033	-0.872423	0.289022	20.08	11.6658	18.46	101.286	0.4227	63.097	15	1.9649	2.27573	2.14507	2.4844	0.199406	0.199406	0.201799	0.201799	0.203028	0.203028	52.634
300189	2016	35.3604	2.77866	32.5817	31.83	1.7122	1.66051	21.8981	24	2.30607	2.07944	37.5	1.9826	0.434341	0.107249	0.277232	3.43	15.4667	55.81	69.7051	0.4174	300.757	10	1.87268	1.99269	2.01412	2.1432	0.02671	0.02671	0.015278	0.015278	0.02671	0.02671	31.8164
300189	2017	17.312	2.92743	14.3845	38.16	0.8744	1.43856	21.6361	24	3.72545	2.07944	37.5	3.6857	0.0532435	0.0433325	0.275704	7.34	20.3326	44.66	101.696	0.1576	123.008	10	1.52729	1.65253	1.61168	1.74384	0.001226	0.001226	0.001425	0.001425	0.001226	0.001226	38.1612
300189	2018	5.9352	0.535168	5.40007	42.41	1.1931	1.68895	21.1271	24	4.46999	2.07944	37.5	4.7693	-0.719771	-0.63998	0.266309	15.46	24.5548	18.97	96.3292	0.0962	88.6059	11	1.64507	1.85149	1.7483	1.96768	0.016628	0.016628	0.015917	0.015917	0.016628	0.016628	42.4157
300189	2019	6.8907	0.779961	6.11078	51.86	-25.7769	3.29417	20.8385	24	6.05807	2.19722	33.3333	3.0218	-0.144896	-0.111425	0.222158	5.2	29.6577	14.31	98.6984	0.0962	111.345	11	3.22242	3.75122	3.36308	3.91496	-0.330099	-0.330099	-0.325815	-0.325815	-0.330099	-0.330099	51.8531
300189	2020	8.7424	1.6906	7.05184	40.47	-10.9244	5.83611	20.8235	24	7.97588	2.19722	33.3333	4.117	0.000484977	0.0170219	0.23055	3.29	36.413	20.73	93.0705	0.1162	70.6931	25	5.63048	6.60159	5.92354	6.94519	-0.119321	-0.119321	-0.11106	-0.11106	-0.119321	-0.119321	40.4792
300189	2021	16.5415	4.87613	11.6653	36.21	-4.785	4.30033	20.8548	24	8.9189	2.19722	33.3333	2.4399	-0.294003	-0.249159	0.267352	9.04	36.5804	25.58	86.8725	0.1316	77.3995	15	4.25946	4.9316	4.46574	5.17044	-0.055002	-0.055002	-0.048101	-0.048101	-0.055002	-0.055002	36.2003
300189	2022	14.203	3.25007	10.953	28.8	-5.7516	4.01269	20.7587	24	11.1581	2.19722	33.3333	2.1501	0.0211955	0.0772331	0.289625	7.12	39.2975	25.94	96.441	0.1751	112.759	15	3.96695	4.63469	4.15473	4.85407	-0.061534	-0.061534	-0.059398	-0.059398	-0.061534	-0.061534	28.7972
300190	2016	36.7879	12.318	24.4699	66.2	3.1512	1.46207	22.2254	21	2.50169	2.19722	33.3333	1.9895	-0.0842231	-0.203544	0.234746	6.04	24.4167	32.32	88.1934	0.2128	68.5704	15	1.67297	2.22154	1.82995	2.43	0.230284	0.230284	0.201197	0.201197	0.232601	0.232601	66.2039
300190	2017	39.0372	15.9304	23.1069	61.34	3.6092	0.881786	22.538	21	3.24196	2.19722	33.3333	1.7908	0.211737	0.163947	0.239758	3.42	21.6961	25.9	109.436	0.2667	98.3194	15	1.23848	1.81308	1.27216	1.86239	0.318754	0.318754	0.354352	0.354352	0.324165	0.324165	61.337
300190	2018	48.3676	15.3473	33.0202	60.5	4.806	0.555333	22.6991	21	3.6616	2.19722	33.3333	1.1039	0.0999038	0.0780052	0.23587	3.26	25.7084	21.19	99.7495	0.3093	110.715	15	1.03568	1.52648	1.03901	1.53139	0.303406	0.303406	0.302534	0.302534	0.303098	0.303098	60.4814
300190	2019	50.5312	9.96351	40.5677	60.61	5.4611	0.664382	22.8157	21	5.13544	2.19722	33.3333	0.8351	0.180162	0.20282	0.261015	3.3	25.538	31.16	99.2693	0.3565	123.503	15	1.15787	1.64832	1.16969	1.66516	0.40994	0.40994	0.406503	0.406503	0.410931	0.410931	60.6031
300190	2020	55.0667	18.4103	36.6564	56.83	5.7858	0.60291	23.007	21	6.08231	2.19722	33.3333	1.3572	-0.045883	-0.0526719	0.219535	3.45	22.5814	14.13	95.7669	0.3575	140.286	15	1.14661	1.57724	1.1536	1.58686	0.465577	0.465577	0.442325	0.442325	0.466578	0.466578	56.829
300190	2021	57.5837	17.8371	39.7467	51.75	3.0809	0.447777	23.0886	21	6.80127	2.19722	33.3333	1.2407	-0.108687	-0.0462201	0.224886	3.71	21.4243	22.85	94.1057	0.3082	132.434	15	1.02307	1.38983	1.02361	1.39057	0.233595	0.233595	0.218725	0.218725	0.227078	0.227078	51.7509
300190	2022	59.9643	21.47	38.4943	51.73	-3.7073	0.40148	23.0164	21	8.15213	2.19722	33.3333	1.1587	-0.0266129	0.0284925	0.242077	4.39	28.8222	25.69	98.0665	0.2029	86.6548	15	0.994711	1.31805	0.994208	1.31733	-0.595346	-0.595346	-0.582658	-0.582658	-0.592995	-0.592995	51.7329
300191	2016	7.869	0.205288	7.66374	70.46	0.2088	8.60979	20.969	21	7.80975	1.94591	42.8571	8.7264	-0.227145	-0.610337	0.303513	13.1	16.473	93.15	45.4788	0.0962	116.506	15	5.97397	6.20989	8.68848	9.0316	0.035456	0.035456	0.003356	0.003356	0.044605	0.044605	70.4625
300191	2017	6.1808	0.984384	5.19646	70.68	-2.0357	5.6959	20.9625	21	9.53463	1.94591	42.8571	12.3895	-0.130778	-0.113855	0.421092	20.39	16.1017	93.15	100.65	0.0962	128.294	15	4.07794	4.21421	5.75771	5.95011	-0.052814	-0.052814	-0.053124	-0.053124	-0.062774	-0.062774	70.6667
300191	2018	9.8975	2.21031	7.68719	70.22	5.8388	3.36446	21.0598	21	9.84847	1.94591	42.8571	8.6091	0.0146314	0.0651303	0.366646	13.96	14.3465	83.23	99.9403	0.0962	165.392	15	2.59369	2.65922	3.46344	3.55094	0.218834	0.218834	0.218673	0.218673	0.241594	0.241594	70.2309
300191	2019	31.8036	20.6496	11.154	64.24	2.1895	3.91178	21.2939	21	8.25794	1.94591	42.8571	4.0005	0.379715	0.370276	0.335108	7.77	11.9177	78.91	100.756	0.1101	252.943	15	3.08949	3.13912	4.22982	4.29777	0.084365	0.084365	0.085338	0.085338	0.091342	0.091342	64.2403
300191	2020	21.9623	17.2407	4.72155	62.11	1.022	3.54012	21.1582	21	11.1824	1.94591	42.8571	9.6924	1.0267	1.0312	0.391568	3.18	11.1416	93.15	100.165	0.2566	483.149	15	2.78538	2.82341	3.75974	3.81107	0.034761	0.034761	0.034858	0.034858	0.016407	0.016407	62.0903
300191	2021	22.9191	8.63276	14.2863	57.67	2.8369	5.15473	21.1927	21	12.5563	1.94591	42.8571	2.5979	0.787564	0.90542	0.372638	3.32	8.64995	93.15	100.001	0.2585	418.954	15	3.83612	3.86916	5.38392	5.43029	0.108139	0.108139	0.0578202	0.0578202	0.104716	0.104716	57.6596
300191	2022	36.3843	14.2577	22.1266	54.92	3.4177	2.75718	21.4116	21	10.7219	1.94591	42.8571	1.6257	0.868855	1.10623	0.383313	2.09	5.69559	93.15	104.345	0.2681	523.067	15	2.45866	2.46795	3.12102	3.1328	0.129556	0.129556	0.0578202	0.0578202	0.129631	0.129631	54.9059
300192	2016	12.5012	0.0837616	12.4175	52.46	5.1496	4.52474	20.5119	21	11.0118	1.94591	42.8571	3.9992	0.367479	0.241353	0.303767	4.33	40.6795	17.7	90.2405	0.6075	133.809	15	3.62457	3.75868	4.64975	4.82179	0.148461	0.148461	0.130825	0.130825	0.158857	0.158857	52.4603
300192	2017	49.8347	22.2366	27.5981	53.94	0.8328	1.90925	21.2553	21	7.77234	1.94591	42.8571	1.2531	-0.642429	-0.522999	0.181225	4.28	19.2879	17.14	67.6285	0.3759	127.603	15	2.01222	3.21935	2.4076	3.85192	0.02423	0.02423	0.012555	0.012555	0.024124	0.024124	53.9344
300192	2018	44.8048	18.9956	25.8093	56.28	7.8234	1.30551	21.208	21	9.79016	2.19722	33.3333	1.366	-0.089619	-0.119832	0.193922	1.96	17.0151	9.5	98.1501	0.5769	45.0884	15	1.51785	2.49303	1.75356	2.88018	0.368656	0.368656	0.360627	0.360627	0.377212	0.377212	56.2756
300192	2019	39.4345	13.5531	25.8815	51.36	13.2336	2.06339	21.2229	21	11.5293	2.19722	33.3333	1.4905	-0.133583	-0.103675	0.188749	1.53	14.8543	9.7	99.9375	0.5861	45.3342	15	2.03592	3.31121	2.45773	3.99725	0.679535	0.679535	0.67903	0.67903	0.67846	0.67846	51.3754
300192	2020	47.2876	17.2765	30.0111	50.04	11.1369	2.5978	21.2647	21	12.783	2.19722	33.3333	1.5183	-0.166222	-0.177748	0.175286	1.76	13.1814	9.35	100.032	0.5043	42.5471	15	2.35654	3.60892	3.07068	4.70257	0.462843	0.462843	0.463029	0.463029	0.44609	0.44609	50.0531
300192	2021	41.7542	3.5885	38.1657	51.33	-29.9588	2.39547	20.8559	21	22.2205	2.19722	33.3333	1.3375	-0.0461103	0.010877	0.2162	1.96	21.3903	10.54	100.339	0.5997	54.0046	15	2.18575	2.5322	2.81301	3.25888	-1.37	-1.37	-1.37448	-1.37448	-1.37	-1.37	51.3252
300192	2022	32.3609	2.89051	29.4704	48.92	8.659	2.14841	20.8158	21	23.7385	2.19722	33.3333	1.7928	-0.00321064	0.0331127	0.222993	1.96	19.7262	10	100.727	0.7099	57.5413	15	1.96408	2.27993	2.47202	2.86956	0.237587	0.237587	0.239778	0.239778	0.237587	0.237587	48.9125
300193	2016	14.3519	0.798811	13.5531	40.96	3.6065	1.94309	21.6329	19	4.25198	1.94591	42.8571	5.517	-0.244626	-0.341231	0.208857	6.41	15.8425	22.41	93.4661	0.2957	71.8465	15	1.7725	1.80441	2.08661	2.12416	0.203246	0.203246	0.186789	0.186789	0.205805	0.205805	40.9674
300193	2017	13.3479	0.686655	12.6612	40.8	4.1829	1.4338	21.6925	19	4.49699	1.94591	42.8571	6.1543	-0.204087	-0.203138	0.2104	5.24	14.1681	23.03	99.7797	0.3151	79.6954	15	1.49265	1.5175	1.56727	1.59336	0.289707	0.289707	0.288986	0.288986	0.289543	0.289543	40.8003
300193	2018	12.1462	0.700146	11.446	44.13	7.4479	1.31606	21.7405	19	4.73637	1.94591	42.8571	6.9188	-0.246272	-0.232697	0.215892	6.07	13.257	22.53	99.8458	0.3308	94.0321	15	1.39499	1.41688	1.43752	1.46008	0.386116	0.386116	0.38544	0.38544	0.386986	0.386986	44.1306
300193	2019	14.5813	0.833325	13.7479	49.65	7.1547	1.66025	21.7407	19	3.50832	1.94591	42.8571	5.7181	-0.329994	-0.307692	0.202018	6.11	8.16299	21.17	99.8989	0.3491	103.935	15	1.72834	1.75098	1.80606	1.82971	0.423058	0.423058	0.422567	0.422567	0.437259	0.437259	49.6519
300193	2020	16.254	0.908114	15.3459	48.73	5.6868	1.35528	21.7153	19	3.90478	1.94591	42.8571	5.005	-0.195479	-0.206764	0.214229	5.79	8.25027	25.28	102.001	0.3735	107.283	15	1.46426	1.48384	1.51782	1.53811	0.325683	0.325683	0.333129	0.333129	0.331675	0.331675	48.7381
300193	2021	18.8974	1.14237	17.755	50.23	7.5749	2.20823	21.7487	19	4.0851	1.94591	42.8571	3.9036	-0.247487	-0.203981	0.217664	5.54	9.96287	23.64	99.8815	0.4556	91.1267	15	2.23992	2.31069	2.3972	2.47294	0.41835	0.41835	0.417793	0.417793	0.43264	0.43264	50.23
300193	2022	23.7526	0.983156	22.7695	45.26	5.57	1.29031	21.7346	19	4.50781	1.94591	42.8571	3.1859	-0.193277	-0.13699	0.230751	5.83	9.76675	26.19	100.952	0.445	127.678	15	1.46821	1.51453	1.52783	1.57603	0.365611	0.365611	0.369483	0.369483	0.368953	0.368953	45.2579
300194	2016	9.869	1.83948	8.02947	66.16	7.7633	2.3717	22.2043	20	14.1648	2.19722	33.3333	2.0606	-0.0279393	-0.0763772	0.2507	6.04	28.9901	18.73	99.3893	0.3772	41.9339	15	1.58873	2.47683	2.47039	3.85132	0.560117	0.560117	0.556154	0.556154	0.560117	0.560117	66.1586
300194	2017	11.0526	1.38594	9.6667	64.17	7.3298	1.45897	22.2684	20	15.5541	2.19722	33.3333	2.3379	-0.115557	-0.104904	0.227926	4.57	25.9865	9.08	98.588	0.4602	68.7992	25	1.28024	1.92009	1.5695	2.35392	0.239384	0.239384	0.235421	0.235421	0.239102	0.239102	64.1714
300194	2018	13.9453	1.21674	12.7286	59.25	-7.3575	0.889663	22.1802	20	19.0065	2.19722	33.3333	2.2626	0.077148	0.0458703	0.250839	4	28.8401	8.22	99.5301	0.5944	88.0956	25	1.01468	1.32949	1.02912	1.34841	-0.302537	-0.302537	-0.301263	-0.301263	-0.301081	-0.301081	59.2407
300194	2019	15.7643	2.94699	12.8173	50.44	6.8627	1.39169	22.2785	20	19.4868	2.19722	33.3333	2.3396	-0.0664285	-0.0309227	0.249308	4.97	25.8645	7.24	99.9446	0.616	93.1259	25	1.41219	1.8272	1.54933	2.00465	0.246306	0.246306	0.246154	0.246154	0.247005	0.247005	50.4316
300194	2020	23.7364	5.96345	17.7729	33.72	4.3744	0.982	22.5105	20	17.2082	2.07944	37.5	1.2803	-0.0658039	-0.0431052	0.243994	5.06	30.2954	8.4	99.854	0.4423	77.5997	25	1.1735	1.64983	1.21936	1.71432	0.172958	0.172958	0.172663	0.172663	0.110986	0.110986	33.7071
300194	2021	32.2547	9.67509	22.5796	33.35	-10.1765	1.06744	22.4649	20	19.6104	2.19722	33.3333	1.1279	-0.281162	-0.251332	0.235594	7.41	24.3059	7.32	99.8333	0.4201	81.6626	25	1.30916	1.5514	1.38999	1.64719	-0.512387	-0.512387	-0.511557	-0.511557	-0.526074	-0.526074	33.344
300194	2022	32.8601	10.9638	21.8963	31.85	3.2452	0.728646	22.4945	20	21.3455	2.19722	33.3333	0.938	-0.332249	-0.285852	0.22855	6.82	23.5186	11.44	94.282	0.4181	74.9998	25	1.04649	1.22816	1.05725	1.24079	0.168799	0.168799	0.159699	0.159699	0.184285	0.184285	31.8361
300195	2016	28.5346	2.53558	25.999	63.52	4.8987	1.55188	22.0149	29	6.81987	1.94591	42.8571	1.3202	-0.252688	-0.59818	0.223076	6.7	22.9658	47.87	50.3356	0.3148	71.2294	15	1.42715	1.92682	1.83723	2.48046	0.39545	0.39545	0.14688	0.14688	0.415792	0.415792	63.5191
300195	2017	25.1889	5.12685	20.062	63.61	4.0368	1.1415	22.3955	29	6.61887	1.94591	42.8571	2.1321	-0.331567	-0.299458	0.231166	7.76	17.3772	29.77	95.6263	0.2521	60.5448	15	1.18847	1.47291	1.39339	1.72688	0.312407	0.312407	0.294686	0.294686	0.234668	0.234668	63.6273
300195	2018	35.3343	6.95698	28.3773	58.84	2.5175	0.586363	22.4956	29	6.26928	1.94591	42.8571	1.4632	-0.139371	-0.138476	0.243858	7.07	16.515	36.32	100.634	0.234	71.4909	15	0.994711	1.16821	0.994208	1.14603	0.191191	0.191191	0.192785	0.192785	0.320741	0.320741	58.8558
300195	2019	44.6385	12.8926	31.7459	52.79	-11.6917	0.602881	22.3813	29	8.3604	1.94591	42.8571	0.9798	-0.121295	-0.0980347	0.24881	6.74	18.8619	37.35	99.3999	0.2321	69.7362	15	1.0344	1.09503	1.04927	1.11077	-1.60361	-1.60361	-1.59407	-1.59407	-1.70639	-1.70639	52.802
300195	2020	55.0742	30.0887	24.9855	51.74	0.2436	0.40747	22.5517	29	6.13846	1.94591	42.8571	0.9068	-0.147474	-0.13638	0.237022	6.5	22.6464	25.36	100.336	0.2133	76.5163	15	0.994711	1.09503	0.994208	1.10861	-0.199756	-0.199756	-0.200429	-0.200429	0.01522	0.01522	51.7426
300195	2021	57.6369	25.3702	32.2667	41.91	2.3264	0.458354	22.6124	29	5.75198	1.94591	42.8571	0.8168	0.275915	0.265736	0.255304	4.72	20.2906	24.18	124.392	0.2286	94.7861	15	1.02571	1.09503	1.03472	1.10861	0.092918	0.092918	0.122538	0.122538	-0.012544	-0.012544	41.9035
300195	2022	57.6039	26.4901	31.1137	38.22	0.1192	0.40148	22.5772	29	7.10755	1.94591	42.8571	0.6883	0.111334	0.130065	0.260753	5.45	21.8417	37	108.47	0.2019	79.14	15	0.994711	1.09503	0.994208	1.10861	-0.166773	-0.166773	-0.181406	-0.181406	-0.228502	-0.228502	38.2146
300196	2016	23.4999	6.71146	16.7885	65.49	12.596	2.63856	21.8306	22	17.866	2.19722	33.3333	2.9535	0.364238	0.28414	0.293754	3.39	42.0051	9.24	97.307	0.6679	87.2185	15	2.03867	2.16279	2.87356	3.04852	1.27634	1.27634	1.23638	1.23638	1.27634	1.27634	65.4795
300196	2017	20.9759	1.72819	19.2477	62.41	8.0199	1.78334	21.8559	22	20.2818	2.19722	33.3333	2.4256	0.328663	0.309856	0.29352	3.26	40.3437	9.64	98.9241	0.6614	104.548	15	1.59654	1.69099	1.9931	2.11101	0.474735	0.474735	0.468758	0.468758	0.474735	0.474735	62.4107
300196	2018	19.438	1.95849	17.4795	64.27	9.8119	1.19513	21.8663	22	23.5117	2.19722	33.3333	2.2757	0.551828	0.473816	0.333033	3.79	51.8128	8.14	99.8294	0.7044	98.0786	15	1.23978	1.31019	1.38951	1.46842	0.617882	0.617882	0.61666	0.61666	0.617882	0.617882	64.261
300196	2019	14.2466	1.4693	12.7773	64.34	10.3159	1.50923	21.8819	22	27.0826	2.19722	33.3333	3.3764	0.370948	0.41396	0.325384	4.13	48.6436	7.71	100.113	0.6991	103.354	15	1.39605	1.4717	1.65169	1.7412	0.698909	0.698909	0.699807	0.699807	0.698909	0.698909	64.3583
300196	2020	23.6474	12.4882	11.1592	63.32	8.5345	1.7947	22.0786	22	25.6021	2.19722	33.3333	4.5481	0.188089	0.23813	0.287889	4.1	41.8097	6.38	100.157	0.5783	95.8924	15	1.62025	1.68958	2.03118	2.11809	0.661639	0.661639	0.662826	0.662826	0.661639	0.661639	63.3104
300196	2021	25.6863	10.6434	15.0429	63.48	15.266	1.52541	22.2702	22	23.3147	2.19722	33.3333	2.5538	0.37874	0.443416	0.327364	4.12	52.4347	8.63	100.075	0.5846	108.549	15	1.47061	1.52077	1.78228	1.84308	1.39843	1.39843	1.39964	1.39964	1.39843	1.39843	63.4705
300196	2022	23.7666	12.782	10.9846	63.42	16.5261	1.037	22.4405	22	21.8605	2.19722	33.3333	3.7091	0.394454	0.434837	0.327769	4.31	51.3013	8.49	100.05	0.5878	122.893	15	1.16556	1.23398	1.27467	1.3495	1.99512	1.99512	1.99855	1.99855	1.99754	1.99754	63.4084
300197	2016	54.0682	16.6002	37.468	58.06	8.2913	1.68444	23.1603	23	1.24256	1.94591	42.8571	0.8274	-0.0312517	-0.176015	0.209458	3.98	9.70958	22.04	93.7015	0.4977	135.424	15	1.63787	1.83838	2.22512	2.49753	0.348099	0.348099	0.323039	0.323039	0.348099	0.348099	58.0431
300197	2017	68.682	20.3627	48.3193	59.1	7.4034	0.909727	23.7337	23	0.919092	1.94591	42.8571	0.633	-0.0360253	-0.071751	0.22011	3.96	6.32194	25.61	99.4259	0.516	159.887	15	1.38541	1.49224	1.59655	1.71965	0.499099	0.499099	0.495755	0.495755	0.499099	0.499099	59.0929
300197	2018	72.3942	19.3351	53.0591	58.38	3.8302	0.40148	23.9296	23	0.918498	1.94591	42.8571	0.4351	-0.254098	-0.214985	0.183352	3.8	5.27462	14.25	100.569	0.3445	187.26	15	1.04745	1.11464	1.07386	1.14274	0.131465	0.131465	0.132294	0.132294	0.131465	0.131465	58.38
300197	2019	76.4752	19.4541	57.0211	55.6	-1.3804	0.40148	24.1021	23	0.810981	1.94591	42.8571	0.5043	-0.142003	-0.131091	0.204237	4.31	3.96574	37.79	97.8371	0.1876	177.514	15	1.00675	1.09503	1.0095	1.10861	-0.393063	-0.393063	-0.383476	-0.383476	-0.392719	-0.392719	55.5926
300197	2020	77.447	21.5976	55.8494	54.1	1.3667	0.40148	24.1311	23	0.840555	1.94591	42.8571	0.8003	-0.107949	-0.159556	0.179913	3.6	3.39271	25.39	103.729	0.1415	185.692	15	1.0163	1.09503	1.02154	1.10861	0.024457	0.024457	0.025548	0.025548	0.029777	0.029777	54.0994
300197	2021	74.4849	17.3588	57.1261	58.22	0.0121	0.40148	24.1548	23	0.920168	2.19722	33.3333	0.7046	-0.421457	-0.388625	0.160195	4.68	3.25736	24.28	98.205	0.0962	127.158	15	1.00612	1.09503	1.00958	1.10861	-0.128324	-0.128324	-0.125622	-0.125622	-0.116224	-0.116224	58.2257
300197	2022	77.9995	16.9981	61.0014	55.41	-1.6505	0.40148	24.1845	23	0.956254	2.19722	33.3333	0.6324	-0.369251	-0.28706	0.158	3.34	2.70251	23.66	99.2695	0.0962	163.233	15	0.994711	1.09503	0.994208	1.10861	-0.32237	-0.32237	-0.319755	-0.319755	-0.325544	-0.325544	55.4037
300199	2016	19.1254	11.7007	7.42472	61.99	8.6654	3.70468	22.2177	21	5.14893	1.94591	42.8571	5.1528	0.0187925	-0.093369	0.265829	7.06	27.0224	37.17	89.8648	0.2137	99.8888	15	2.76414	3.83905	3.89594	5.41098	0.317882	0.317882	0.283759	0.283759	0.344316	0.344316	61.9814
300199	2017	26.6735	10.3465	16.327	57.98	7.4436	2.87217	22.3906	21	5.50867	1.94591	42.8571	2.8392	-0.0598326	-0.054356	0.259147	7.17	21.4134	28.34	101.1	0.2555	134.437	15	2.25795	2.92155	3.13891	4.06142	0.352759	0.352759	0.356885	0.356885	0.319065	0.319065	57.9674
300199	2018	40.0795	25.3819	14.6976	57.34	-5.9988	1.53197	22.4567	21	6.2968	1.94591	42.8571	3.4375	-0.610104	-0.526753	0.285391	15.12	19.0671	28.61	95.9833	0.2308	119.4	15	1.55568	1.75783	1.93252	2.18364	-0.367321	-0.367113	-0.352872	-0.352673	-0.32687	-0.326685	57.3527
300199	2019	52.7364	28.6987	24.0377	57.76	-16.2799	1.1256	22.2761	21	8.94839	1.79176	50	1.5328	-1.32504	-1.27435	0.333455	29.51	22.2061	13.46	101.57	0.1183	62.9295	15	1.41838	1.5092	1.65296	1.75881	-0.964953	-0.964953	-0.980211	-0.980211	-0.950359	-0.950359	57.7636
300199	2020	58.2644	30.9778	27.2866	60.16	-12.3347	1.51668	22.1146	21	11.7611	2.07944	37.5	0.7842	-0.733792	-0.702973	0.279896	17.22	27.6074	12.3	97.6401	0.1651	76.6975	15	1.75424	1.90459	2.09933	2.27925	-0.6645	-0.6645	-0.64936	-0.64936	-0.686615	-0.686615	60.1666
300199	2021	57.8134	31.4609	19.041	51.79	3.0002	2.95988	22.0859	21	13.9774	2.19722	33.3333	1.3416	-0.189197	-0.236653	0.354651	18.01	39.558	15.27	116.096	0.1857	83.1606	15	2.74159	2.9401	3.53802	3.79419	0.031012	0.031012	0.036924	0.036924	0.023911	0.023911	51.7975
300199	2022	64.0859	31.4609	31.7885	36.38	-7.1866	4.46373	22.0073	21	17.8463	2.19722	33.3333	0.5422	-0.493496	-0.551258	0.436652	26.57	56.2827	19.05	99.4612	0.1874	72.2381	15	4.13227	4.45958	5.10459	5.50892	-0.4063	-0.4063	-0.404109	-0.404109	-0.397331	-0.397331	36.3862
300200	2016	10.3866	1.04283	9.34377	53.58	7.6144	4.37673	20.5881	25	8.83463	1.94591	42.8571	6.8181	0.0446528	-0.0504761	0.276657	6.85	26.4343	18.37	95.7506	0.6171	91.3007	15	4.313	4.39562	4.4806	4.56642	0.266168	0.266168	0.252882	0.252882	0.266168	0.266168	53.57
300200	2017	15.8898	0.584335	15.3054	58.17	4.0398	1.4882	21.2716	25	6.97793	1.94591	42.8571	2.3069	-0.0765905	-0.0815642	0.257231	5.7	18.0567	22.11	93.7102	0.6556	113.512	15	1.50326	2.57071	1.6471	2.8167	0.166213	0.166213	0.153353	0.153353	0.166213	0.166213	58.1782
300200	2018	14.216	0.508964	13.7071	58.13	6.1093	1.0392	21.2933	25	8.15884	1.94591	42.8571	2.9913	0.0953523	0.095374	0.267433	5.04	15.2107	29.06	100.65	0.581	155.882	15	1.14147	1.92178	1.18136	1.98894	0.313837	0.321047	0.31645	0.32372	0.313837	0.321047	58.1393
300200	2019	12.7175	0.530987	12.1865	53.61	11.4526	1.76484	21.3631	25	8.32657	1.94591	42.8571	3.6066	0.0604022	0.0747615	0.270163	5.7	13.2696	34.77	100.824	0.524	155.61	15	1.69683	2.72597	1.89201	3.03954	0.697243	0.697243	0.703834	0.703834	0.697243	0.697243	53.6194
300200	2020	14.0279	0.442535	13.5854	47.64	13.2745	2.22008	21.4525	25	8.381	1.94591	42.8571	3.5533	0.0550101	0.0565054	0.262313	5.5	11.2002	34.33	100.075	0.4835	185.624	15	2.31349	3.53213	2.36036	3.60367	0.545667	0.545667	0.546139	0.546139	0.545667	0.545667	47.6416
300200	2021	15.3131	0.519273	14.7938	47.09	8.4161	1.85655	21.4876	25	9.03938	1.94591	42.8571	3.2283	-0.0620264	0.000244552	0.256316	5.78	10.4925	28.09	100.158	0.521	197.053	15	1.98463	2.97464	2.00968	3.01218	0.374092	0.374092	0.37476	0.37476	0.374092	0.374092	47.0889
300200	2022	14.8956	0.565411	14.3302	47.32	7.1539	1.28348	21.5637	25	9.00002	1.94591	42.8571	3.5434	-0.159459	-0.0915807	0.23968	5.81	10.2295	28.37	100.03	0.4551	147.444	15	1.42583	2.10391	1.43244	2.11366	0.323882	0.323882	0.323995	0.323995	0.323882	0.323882	47.3206
300201	2016	47.1085	6.25481	40.8537	51.35	6.141	3.23085	21.6693	19	3.52913	2.19722	33.3333	1.3374	0.0982972	-0.0193686	0.259983	5.3	16.0933	22.5	98.4131	0.7275	93.7391	15	3.24202	3.97481	3.70193	4.53868	0.084422	0.084422	0.082833	0.082833	0.084422	0.084422	51.3354
300201	2017	42.4577	8.02517	34.4325	51.05	7.5354	2.69186	21.7213	19	3.94283	2.19722	33.3333	1.5243	0.0985542	0.0753433	0.269398	4.96	21.7993	25.61	97.6358	0.589	114.509	15	2.79043	3.36864	3.149	3.80152	0.153076	0.153076	0.149069	0.149069	0.153076	0.153076	51.0366
300201	2018	51.3307	5.15275	46.1779	51.17	5.3323	1.2512	21.9202	19	4.09185	2.19722	33.3333	1.1308	0.138311	0.130225	0.278236	5.19	17.0491	32.46	100.041	0.601	138.569	15	1.6682	1.92479	1.78385	2.05823	0.089415	0.089415	0.089463	0.089463	0.089415	0.089415	51.1578
300201	2019	52.7372	3.88181	48.8554	49.72	2.6889	1.22848	21.9661	19	4.67898	2.19722	33.3333	0.9802	0.247544	0.250831	0.278297	4.49	16.2036	34.82	107.144	0.5106	149.625	15	1.66011	1.89614	1.75585	2.0055	0.036191	0.036191	0.039527	0.039527	0.038075	0.038075	49.7317
300201	2020	60.0381	4.12011	55.9179	46.67	-12.5146	1.11132	21.7762	19	6.65045	2.19722	33.3333	0.9277	0.396963	0.438191	0.324299	4.43	19.0766	48.84	100.231	0.643	185.4	15	1.647	1.74242	1.7117	1.81088	-0.456291	-0.456291	-0.45724	-0.45724	-0.455938	-0.455938	46.6945
300201	2021	44.728	4.02389	40.7041	41.78	3.181	1.71563	21.5691	19	8.42585	2.19722	33.3333	1.2011	0.474393	0.538518	0.325347	4.21	21.6469	35.19	110.717	0.6412	217.2	15	2.15945	2.30911	2.16291	2.31281	0.126035	0.126035	0.133326	0.133326	0.126035	0.126035	41.7929
300201	2022	37.0777	3.11263	33.965	34.73	3.8853	1.6009	21.4958	19	9.94753	2.19722	33.3333	1.3028	-0.00272268	0.0548876	0.247915	4.33	21.8133	18.92	100.724	0.4557	138.216	15	1.9675	2.11046	1.97167	2.11494	0.069884	0.069884	0.070451	0.070451	0.069884	0.069884	34.734
300203	2016	43.9043	10.8119	33.0924	49.85	11.3692	2.55641	22.4121	22	2.52085	1.94591	42.8571	1.5781	-0.822291	-1.07466	0.149359	8.76	7.56767	7.21	63.6375	0.4931	73.6101	10	2.97731	3.57475	2.99545	3.59653	0.993032	0.993032	0.579267	0.579267	0.996189	0.996189	49.844
300203	2017	45.5516	8.24049	37.3111	52.2	10.433	2.52226	22.5761	22	2.5899	1.94591	42.8571	1.3873	-0.906169	-0.807502	0.184039	9.63	8.65698	8.47	83.7183	0.4748	66.8114	10	2.97402	3.42731	2.97778	3.43163	1.10893	1.10893	0.907256	0.907256	1.11249	1.11249	52.2029
300203	2018	50.426	3.66018	46.7658	63.96	11.8297	1.47163	22.7885	22	2.69192	1.94591	42.8571	0.9365	-0.611813	-0.567546	0.197808	8.6	8.09298	5.58	97.7521	0.5363	73.0641	10	1.97403	2.21504	1.97589	2.21712	1.47662	1.47662	1.43937	1.43937	1.47867	1.47867	63.9482
300203	2019	53.8441	17.869	35.975	53.48	3.8361	0.887748	22.8654	22	3.05901	1.60944	57.1429	1.1433	-0.631769	-0.593018	0.212713	10.07	9.37825	11.54	96.5904	0.4749	70.6734	10	1.42566	1.55382	1.42619	1.5544	0.250244	0.250244	0.235059	0.235059	0.249698	0.249698	53.4689
300203	2020	55.3014	21.2178	34.0836	45.54	7.3639	0.563552	22.9609	22	3.25411	1.60944	57.1429	1.1441	-0.648022	-0.654635	0.209336	11.2	8.11669	5.84	101.729	0.4585	67.7215	10	1.11644	1.184	1.11657	1.18414	1.20033	1.20033	1.22172	1.22172	1.20052	1.20052	45.5611
300203	2021	62.0664	24.2572	37.8092	44.94	-1.2	1.24162	23.0554	22	3.23441	1.60944	57.1429	0.8624	-0.925492	-0.924362	0.202788	13.95	7.51956	5.04	95.3984	0.3813	56.4581	15	1.86135	1.94539	1.86228	1.94637	-0.491411	-0.491411	-0.462221	-0.462221	-0.506671	-0.506671	44.9517
300203	2022	65.5045	26.0513	39.4532	41.25	-3.0127	1.49118	23.0542	22	3.40306	1.60944	57.1429	0.7946	-1.03626	-1.04773	0.210183	16.41	6.38348	5.77	96.679	0.3352	49.0563	15	2.14556	2.22185	2.14623	2.22253	-0.979016	-0.979016	-0.942028	-0.942028	-0.969085	-0.969085	41.2506
300204	2016	18.392	1.41402	16.978	70.2	13.0708	3.60976	21.5779	22	3.02644	2.19722	33.3333	4.533	0.187905	0.0582652	0.265823	5.37	11.9023	25.47	99.6466	0.6348	203.085	15	3.71161	3.80333	3.79368	3.88743	0.532565	0.532565	0.530377	0.530377	0.563451	0.563451	70.2001
300204	2017	15.9459	2.70165	13.2443	68.86	11.8661	2.50675	21.6897	22	3.61547	2.19722	33.3333	5.1221	-0.055624	-0.0755547	0.255047	6.64	10.515	22.03	100.019	0.5575	204.703	15	2.62825	2.6857	2.66621	2.72449	0.544867	0.544867	0.544988	0.544988	0.868048	0.868048	68.8716
300204	2018	11.3378	2.94492	8.39293	68.71	5.3844	1.90535	21.7429	22	4.35673	2.19722	33.3333	6.4878	-0.830687	-0.738857	0.25757	16.12	10.1405	21.67	99.1629	0.2985	93.2962	15	1.99704	2.03815	2.01872	2.06028	0.281219	0.281219	0.278568	0.278568	0.785568	0.785568	68.707
300204	2019	12.1983	2.62084	9.57744	68.31	0.818	2.84228	21.3451	22	7.9273	2.19722	33.3333	5.4385	-1.10705	-1.06437	0.316832	25.06	15.2543	19.02	100.936	0.2855	76.3846	15	2.92766	3.02332	2.96426	3.06113	0.057348	0.057348	0.057744	0.057744	-0.932773	-0.932773	68.315
300204	2020	14.4757	3.25946	11.2163	63.78	-8.6707	2.31579	21.3418	22	9.6157	2.19722	33.3333	4.1558	-1.39929	-1.34562	0.329665	29.51	17.5204	17.35	96.9514	0.2287	50.9236	15	2.4331	2.5792	2.46055	2.60829	-0.279431	-0.279431	-0.269175	-0.269175	-0.122644	-0.122644	63.7965
300204	2021	15.1203	4.35728	10.763	58.65	-11.6149	4.57278	21.3259	22	11.5153	1.79176	50	3.3739	-1.18437	-1.24545	0.346117	29.51	16.5166	18.84	100.12	0.3173	66.9291	15	4.63889	4.92003	4.72399	5.01028	-0.288635	-0.288635	-0.289171	-0.289171	-0.17036	-0.17036	58.6592
300204	2022	18.8971	5.01277	13.8844	52.97	-13.988	3.87276	21.2357	22	14.5092	1.94591	42.8571	2.2014	-1.17947	-1.24266	0.346693	29.51	16.6431	19.1	99.9599	0.314	68.3672	15	4.02324	4.28024	4.06173	4.32119	-0.414442	-0.414442	-0.414237	-0.414237	-0.468706	-0.468706	52.9721
300206	2016	16.4701	3.11975	13.3504	60.46	1.135	3.78729	21.1068	29	4.91385	1.94591	42.8571	3.333	-0.962785	-0.971267	0.323986	22.6	26.6946	11.7	90.0642	0.4781	47.9401	15	2.71741	3.1325	3.952	4.55567	0.033274	0.033274	0.030218	0.030218	0.023857	0.023857	60.4745
300206	2017	12.2899	2.96285	9.32708	62.44	2.2642	3.42702	21.0789	29	6.41797	1.94591	42.8571	4.6172	-0.824758	-0.680753	0.360768	20.95	37.9361	12.6	89.7391	0.5827	46.927	15	2.4982	2.87108	3.54992	4.07978	0.064837	0.064837	0.058294	0.058294	0.074043	0.074043	62.4484
300206	2018	12.7501	2.6537	10.0964	64.12	5.834	2.36578	21.089	29	7.93162	1.94591	42.8571	4.4976	-0.471256	-0.427019	0.361428	17.92	36.0907	13.68	96.0845	0.6921	53.7477	15	1.87738	2.10262	2.49328	2.79242	0.147374	0.147374	0.141662	0.141662	0.150776	0.150776	64.1328
300206	2019	13.2525	2.35731	10.8952	60.3	8.6266	2.8056	21.1267	29	8.8715	1.94591	42.8571	3.973	-0.24727	-0.208546	0.379672	17.13	36.0332	13.11	106.694	0.7733	58.9338	15	2.13424	2.42064	2.93813	3.33241	0.218949	0.218949	0.233654	0.233654	0.219292	0.219292	60.2824
300206	2020	19.7355	1.28148	18.454	58.94	23.4256	4.69951	21.5382	29	6.99492	1.94591	42.8571	3.0394	0.168675	0.269438	0.384428	9.4	23.8601	33.66	99.3946	1.2346	102.821	15	3.28054	3.5004	4.89687	5.22504	1.1134	1.1134	1.1056	1.1056	1.10785	1.10785	58.9278
300206	2021	15.4399	1.57062	13.8693	65	11.2622	3.99913	21.4402	29	8.99303	1.94591	42.8571	3.4647	-0.428742	-0.408637	0.327799	15.42	27.3808	10.16	98.9548	0.7599	67.066	15	2.84552	3.04909	4.15353	4.45066	0.390661	0.390661	0.386219	0.386219	0.388211	0.388211	65.0028
300206	2022	17.1865	1.3282	15.8583	64.09	11.2404	3.13041	21.5277	29	9.64297	1.94591	42.8571	3.2462	-0.469157	-0.488533	0.336218	17.08	25.0144	10.28	99.527	0.8135	64.2719	15	2.34735	2.4784	3.30227	3.48664	0.399967	0.399967	0.397984	0.397984	0.408357	0.408357	64.0845
300207	2016	70.7056	7.61486	63.0907	55.39	7.5631	2.15772	22.843	27	3.27776	1.60944	40	0.7762	0.758898	0.52406	0.365918	3.8	21.2402	61.69	90.6155	1.147	49.9936	15	2.02207	2.10864	2.86478	2.98742	0.357849	0.357849	0.320195	0.320195	0.357609	0.357609	55.3983
300207	2017	76.3765	11.8339	64.5426	54.39	6.9591	0.965557	23.2927	27	2.76266	1.60944	40	0.7883	0.939583	0.770348	0.415473	4.61	18.1909	73.26	99.052	1.3134	68.2453	15	1.65662	1.70231	1.72932	1.77702	0.437031	0.437031	0.432377	0.432377	0.436712	0.436712	54.3827
300207	2018	71.1214	9.56241	61.559	57.8	5.9286	0.711894	23.6505	27	2.85942	1.94591	42.8571	0.8179	0.901948	0.814516	0.42682	5.21	21.1809	69.64	101.481	1.2817	98.3667	15	1.30925	1.33526	1.42311	1.45138	0.45603	0.45603	0.463402	0.463402	0.454144	0.454144	57.7942
300207	2019	74.5913	6.6906	67.9007	52	5.0643	1.28076	23.8841	27	3.52491	1.94591	42.8571	0.6724	0.678822	0.692001	0.414941	6.03	20.7871	67.38	99.3956	1.1944	103.339	15	1.92122	1.98107	2.02668	2.08982	0.478045	0.484651	0.474909	0.481471	0.479541	0.486167	52.0041
300207	2020	76.6975	15.4468	61.2507	46.99	4.6388	1.57692	24.1466	27	3.73534	1.94591	42.8571	0.7216	0.536854	0.643346	0.401255	6.08	21.7965	62.27	101.042	1.0944	107.972	15	2.17875	2.23862	2.34389	2.40831	0.508109	0.508109	0.514506	0.514506	0.510478	0.510478	47.0032
300207	2021	67.749	11.3142	56.4348	41.52	3.9611	1.70007	24.299	27	4.05886	1.94591	42.8571	0.7835	0.394091	0.494419	0.378788	6.23	21.2923	58.28	96.983	1.0193	103.409	15	2.17187	2.20913	2.37756	2.41834	0.49739	0.49739	0.479522	0.479522	0.496054	0.496054	41.5251
300207	2022	64.6864	12.3239	52.3625	43.64	1.51	0.528767	24.299	27	3.57979	1.94591	42.8571	0.9043	0.278605	0.381387	0.341166	5.26	15.7357	57.07	95.6253	0.8907	116.325	15	1.16169	1.17292	1.17563	1.18699	0.407113	0.407113	0.396789	0.396789	0.409238	0.409238	43.6404
300208	2016	41.9329	4.29568	37.6372	59.18	12.9096	4.75063	21.744	26	9.19752	2.3979	36.3636	1.3561	1.09851	0.918599	0.385561	2.76	21.9777	93.15	101.124	0.4883	154.359	15	4.30871	5.12139	5.16996	6.14509	0.34403	0.34403	0.348573	0.348573	0.399674	0.399674	59.182
300208	2017	50.6171	2.98658	47.6305	58.92	12.7587	2.48151	22.0822	26	4.70049	2.30259	40	0.5975	1.10683	0.961245	0.384804	2.52	14.9997	93.15	99.4359	0.4566	299.076	15	2.59788	2.93253	2.98768	3.37254	0.435589	0.435021	0.432597	0.432033	0.39678	0.396263	58.9282
300208	2018	58.3372	0.187189	58.15	60.54	6.2873	0.863469	22.3503	26	4.09491	2.30259	40	0.4621	0.859205	0.833386	0.352897	2.33	13.2312	93.15	101.066	0.2895	246.171	15	1.35117	1.51673	1.44684	1.62412	0.24865	0.243437	0.251914	0.246633	0.264002	0.258467	60.5643
300208	2019	67.2423	7.19995	60.0423	65.39	-4.8349	0.936386	22.4719	26	4.14576	2.3979	36.3636	0.509	0.437988	0.432785	0.261999	1.16	11.3868	67.36	100.276	0.1397	175.24	25	1.51971	1.68277	1.60881	1.78143	-0.362731	-0.362731	-0.36407	-0.36407	-0.287444	-0.287444	65.3929
300208	2020	69.5617	13.2388	56.3229	65.5	-7.2629	2.2318	22.2495	26	5.328	2.3979	36.3636	1.1352	0.474609	0.512948	0.289995	1.6	13.6423	93.15	96.9405	0.0962	66.8569	25	2.76776	3.14173	2.92741	3.32295	-0.528528	-0.528528	-0.508068	-0.508068	-0.650674	-0.650674	65.4916
300208	2021	70.8472	1.24294	69.6042	58.15	0.8344	1.93418	22.1584	26	6.05606	2.3979	36.3636	0.9082	0.387264	0.594159	0.329481	0.35	15.1711	93.15	62.4329	0.3604	388.677	25	2.50658	2.87026	2.64265	3.02606	-0.186121	-0.186121	-0.143141	-0.143141	-0.236758	-0.236758	58.1494
300208	2022	73.8747	1.51532	72.3594	58.1	2.9948	1.83183	22.152	26	5.57427	2.3979	36.3636	0.8479	0.94699	1.10525	0.377436	0.35	30.25	93.15	100.718	0.1987	216.131	25	2.44041	3.17097	2.57058	3.34009	-0.19	-0.19	-0.189793	-0.189793	-0.173309	-0.173309	58.0982
300210	2016	39.8304	2.33382	37.4966	73.1	5.2828	2.83209	21.4525	20	3.26758	1.79176	33.3333	1.1126	-0.259705	-0.373042	0.205212	6.31	17.1726	25.04	89.6059	0.2398	67.2123	15	2.62177	2.79206	3.2304	3.44022	0.281324	0.281324	0.245861	0.245861	0.281324	0.281324	73.0979
300210	2017	44.7016	2.3704	42.3312	73.96	4.6359	1.23022	21.5826	20	3.46142	1.60944	40	1.0382	-0.435694	-0.398842	0.204182	7.78	15.918	17.82	100.633	0.1834	61.4262	15	1.49242	1.57775	1.67724	1.77312	0.116928	0.116928	0.117832	0.117832	0.116928	0.116928	73.9627
300210	2018	46.4719	5.51709	40.9548	74.3	-3.5857	0.919675	21.5311	20	4.59782	1.60944	40	0.8998	-0.40565	-0.386798	0.209625	7.98	17.4635	19.71	99.9919	0.1622	57.1694	15	1.31767	1.37155	1.38439	1.441	-0.198892	-0.198892	-0.198874	-0.198874	-0.198892	-0.198892	74.31
300210	2019	51.6032	3.55075	48.0524	62.88	-15.3218	0.908155	21.324	20	6.79979	2.07944	37.5	0.619	-0.458987	-0.427468	0.224933	9.79	20.2079	21.73	100.848	0.1147	40.0641	15	1.35067	1.41684	1.42419	1.49396	-0.659955	-0.659955	-0.666118	-0.666118	-0.659955	-0.659955	62.8853
300210	2020	43.8413	4.13473	39.7066	55.55	7.7967	1.19987	21.3065	20	7.64439	2.19722	44.4444	0.8485	-0.0248301	-0.00295702	0.256539	6.2	19.4518	42.5	100.901	0.2105	67.6918	15	1.51825	1.58948	1.63829	1.71515	0.256131	0.256131	0.258535	0.258535	0.256131	0.256131	55.5353
300210	2021	45.396	4.85159	40.5444	53.42	-8.7734	1.22416	21.1229	20	10.6826	2.19722	44.4444	0.7019	-0.294422	-0.287774	0.273209	11.27	25.2766	34.79	99.727	0.1284	40.6068	15	1.58045	1.6657	1.67812	1.76863	-0.379679	-0.379679	-0.378731	-0.378731	-0.379679	-0.379679	53.4388
300210	2022	52.1224	6.04903	46.0733	49.54	-13.1324	1.18786	20.8975	20	15.056	1.60944	40	0.586	-0.104413	-0.0763384	0.288548	9.39	29.5066	40.58	99.3962	0.1521	42.3131	15	1.70822	1.81749	1.70908	1.8184	-0.506255	-0.506255	-0.50375	-0.50375	-0.506255	-0.506255	49.5334
300211	2016	14.4293	0.0692198	14.3601	63.57	0.2379	6.42063	20.1864	23	22.032	1.94591	42.8571	3.8687	-0.205949	-0.410539	0.22218	5.86	28.7643	23.64	71.5873	0.3726	53.8609	15	4.35192	4.4967	6.56492	6.78332	0.012542	0.012542	0.008232	0.008232	0.012542	0.012542	63.5553
300211	2017	13.3071	0.468573	12.8385	64.1	0.2642	3.70938	20.1746	23	25.3409	1.94591	42.8571	4.5136	-0.308882	-0.241139	0.233755	5.87	28.985	24.41	84.7972	0.2916	53.9648	15	2.74395	2.82823	3.84245	3.96048	0.012081	0.012081	0.009843	0.009843	0.012081	0.012081	64.0916
300211	2018	8.8786	0.74625	8.13233	61.29	0.1544	2.71486	20.1127	23	31.1322	1.94591	42.8571	7.5424	-0.0640848	-0.0808543	0.252035	6.48	28.4264	27.46	98.3053	0.2292	48.83	15	2.10661	2.16974	2.80365	2.88766	0.01645	0.01645	0.016143	0.016143	0.01645	0.01645	61.2776
300211	2019	8.3768	0.818274	7.55855	61.82	0.3309	4.6388	20.1127	23	33.9507	1.94591	42.8571	8.6282	-0.258185	-0.222241	0.241883	7.78	26.6529	23.44	98.3271	0.1864	48.0139	15	4.65215	4.78343	4.72257	4.85584	0.020956	0.020956	0.020555	0.020555	0.020956	0.020956	61.8195
300211	2020	9.6373	0.520014	9.11725	61.32	1.3113	3.94884	20.1127	23	37.0601	1.94591	42.8571	7.5167	-0.3748	-0.369013	0.222565	8.71	22.0293	17.07	100.639	0.1581	54.2493	15	3.98787	4.09356	4.04521	4.15242	0.030497	0.030497	0.030723	0.030723	0.030497	0.030497	61.3138
300211	2021	19.7749	0.151213	19.6237	60.38	4.3534	6.38142	20.2242	23	33.2071	1.94591	57.1429	3.5919	0.163821	0.218369	0.360642	10.49	14.3943	73.93	100.106	0.4484	131.411	15	6.47411	6.64626	6.57917	6.75412	0.094039	0.094039	0.094147	0.094147	0.094039	0.094039	60.3662
300211	2022	12.7889	0.233711	12.5552	60.13	3.5291	3.73642	20.2007	23	33.6921	1.79176	50	5.2153	0.203702	0.297625	0.419977	13.56	16.7634	81.59	99.216	0.5636	180.852	15	3.8129	3.98786	3.86431	4.04164	0.082885	0.082885	0.082152	0.082152	0.082885	0.082885	60.1204
300212	2017	64.0926	21.5806	42.512	52.93	5.3995	1.10763	22.9257	23	2.21656	2.19722	33.3333	0.6771	-0.0837374	-0.101684	0.256023	7.44	9.03809	35.7	100.442	0.3858	167.227	15	1.61746	1.78075	1.74856	1.92508	0.741471	0.741471	0.745149	0.745149	0.742528	0.742528	52.9213
300212	2018	65.57	22.6395	42.9304	52.4	5.6877	0.84301	23.1312	23	2.14886	2.19722	33.3333	0.9283	-0.203495	-0.159276	0.247377	7.47	8.45021	40.74	97.2105	0.2933	155.031	25	1.46759	1.6037	1.49871	1.6377	0.791389	0.791389	0.76547	0.76547	0.791797	0.791797	52.379
300212	2019	69.7864	18.5185	51.2679	48.56	6.1785	1.40355	23.281	23	2.15225	2.07944	37.5	0.6856	0.0821133	0.086825	0.263569	5.79	9.20709	42.78	100.769	0.3118	222.851	15	2.03415	2.21779	2.10141	2.29112	0.771382	0.771382	0.778817	0.778817	0.763074	0.763074	48.5522
300212	2020	69.6564	17.2818	52.3746	53.63	7.33	1.29497	23.4563	23	2.06386	2.19722	33.3333	1.2636	-0.230898	-0.236502	0.253482	9.58	8.00051	40.72	100.973	0.1984	157.212	15	1.9413	2.09597	1.99154	2.15021	1.07281	1.07281	1.08496	1.08496	1.07589	1.07589	53.6372
300212	2021	68.44	14.8183	53.6217	51.41	0.7327	1.63554	23.3898	23	2.36872	2.07944	37.5	1.0949	-0.70147	-0.708092	0.280604	17.77	7.62367	40.71	97.7571	0.1357	118.412	15	2.2276	2.39837	2.31994	2.49778	-0.214773	-0.214773	-0.209675	-0.209675	-0.215867	-0.215867	51.4223
300212	2022	69.3885	16.9616	52.4269	46.16	2.0413	0.941136	23.3932	23	2.61654	2.19722	33.3333	1.0996	-0.493287	-0.449089	0.291499	15.12	9.78561	52.79	98.4332	0.1113	110.312	15	1.61109	1.74122	1.63502	1.76708	0.048291	0.048291	0.047262	0.047262	0.049398	0.049398	46.1649
300213	2017	34.02	1.82118	32.1988	54.62	5.2998	1.56075	21.8052	29	1.53416	2.3979	45.4545	1.9116	-0.277237	-0.269136	0.230153	7.24	9.32623	23.83	96.7724	0.4445	143.003	15	1.55594	1.93472	1.90095	2.36372	0.201438	0.201438	0.193905	0.193905	0.201438	0.201438	54.6198
300213	2018	36.4404	4.02528	32.4151	47.97	4.9259	1.086	21.8424	29	1.77977	2.30259	50	1.8603	-0.458481	-0.393813	0.232536	8.95	11.3807	20.61	94.2352	0.4046	143.619	15	1.29209	1.62122	1.4504	1.81985	0.220751	0.220751	0.206804	0.206804	0.220751	0.220751	47.9689
300213	2019	33.8281	2.47048	31.3577	44.86	6.0762	1.232	21.8732	29	2.15183	1.60944	40	1.9533	-0.239231	-0.214219	0.265857	9.15	11.5085	33.16	96.3561	0.4307	157.587	15	1.41942	1.77084	1.57028	1.95904	0.2552	0.2552	0.24449	0.24449	0.2552	0.2552	44.849
300213	2020	29.3037	3.09667	26.207	31.03	4.4936	1.39487	21.8334	29	2.69127	1.60944	40	2.27	-0.40756	-0.391206	0.273753	12.81	10.6577	35.42	101.407	0.3105	111.413	15	1.62988	2.02493	1.6879	2.09701	0.195979	0.195979	0.199041	0.199041	0.195979	0.195979	31.0208
300213	2021	28.0621	0.664283	27.3978	26.94	4.2924	1.73693	21.8325	29	2.364	1.60944	40	2.1575	-0.487363	-0.485627	0.275992	14.4	10.7078	27.92	103.375	0.3404	118.015	15	1.94324	2.42988	2.01756	2.5228	0.199137	0.199137	0.206079	0.206079	0.153873	0.153873	26.9535
300213	2022	26.2988	0.844177	25.4546	27.24	2.07	0.948841	21.8334	29	2.70405	1.60944	40	2.3048	-0.543687	-0.502473	0.280704	14.3	10.8682	32.16	97.0218	0.3775	126.235	15	1.19649	1.49939	1.21183	1.51862	0.102774	0.102774	0.099921	0.099921	0.097544	0.097544	27.2413
300214	2016	7.9397	0.238557	7.70118	45.16	7.1532	2.4748	21.1127	21	14.6602	1.60944	40	6.5244	0.940694	0.770434	0.38617	2.99	39.1971	33.62	96.0758	1.022	202.227	25	2.16935	2.30645	2.5542	2.71562	0.197492	0.197492	0.187071	0.187071	0.197492	0.197492	45.1573
300214	2017	8.2248	0.262892	7.9619	44.68	8.1939	1.24436	21.2723	21	13.3591	1.60944	40	6.724	1.30143	1.09353	0.412474	2.6	29.478	24.22	122.306	1.3114	251.581	25	1.23373	1.29797	1.32661	1.39569	0.223304	0.223304	0.290532	0.290532	0.223304	0.223304	44.6917
300214	2018	10.6957	0.0631322	10.6325	49.74	7.0736	1.28971	21.3198	21	14.3105	1.60944	40	4.8103	0.662044	0.61645	0.338452	2.09	31.2105	31.38	97.55	0.8845	193.437	25	1.28939	1.35044	1.39667	1.4628	0.241345	0.241345	0.234234	0.234234	0.241345	0.241345	49.7474
300214	2019	15.3946	0.0471111	15.3913	50.46	12.9086	1.71585	21.4459	21	14.7828	1.60944	40	3.1816	0.954706	0.971387	0.398557	1.36	35.277	27.9	101.326	1.2489	271.618	25	1.70063	1.85378	1.8698	2.03819	0.417816	0.417816	0.425294	0.425294	0.417816	0.417816	50.4562
300214	2020	15.2592	3.40115	11.8581	50.32	12.4406	1.57435	21.5427	21	16.4023	1.60944	40	4.167	0.740735	0.810761	0.367981	1.48	35.538	27.06	99.508	1.0509	234.252	25	1.6179	1.82339	1.72694	1.94628	0.486214	0.486214	0.483104	0.483104	0.486214	0.486214	50.32
300214	2021	18.3628	2.66522	15.6976	49.24	9.3296	1.25515	21.7852	21	15.0932	1.60944	40	3.1261	0.544453	0.662602	0.340298	1.8	26.2255	19.26	101.405	1.0745	277.84	15	1.33967	1.46722	1.43877	1.57576	0.403918	0.403918	0.411169	0.411169	0.403918	0.403918	49.2502
300214	2022	17.1008	2.65728	14.4435	46.99	8.102	1.01209	21.8374	21	15.5356	1.60944	40	3.008	0.444935	0.517134	0.335513	4.24	23.9354	19.94	106.63	0.9293	252.703	15	1.1585	1.26417	1.1831	1.291	0.417148	0.417148	0.45124	0.45124	0.417148	0.417148	46.9861
300215	2016	48.9065	18.8092	30.0973	71.54	3.4971	2.71305	22.0423	27	15.9674	2.07944	37.5	0.54	-0.0631752	-0.0614024	0.27378	7.48	51.2486	6.71	95.545	0.1464	39.671	15	2.52194	2.58056	3.20212	3.27656	0.093945	0.093945	0.089201	0.089201	0.093945	0.093945	71.5457
300215	2017	47.3772	11.2627	36.1145	64.64	5.023	1.83576	22.0562	27	22.3147	2.19722	33.3333	0.5018	0.0284253	0.0937165	0.30836	8.32	56.2827	8.4	100.489	0.1706	50.7626	15	2.03111	2.07712	2.30953	2.36185	0.166694	0.166694	0.16763	0.16763	0.166694	0.166694	64.6391
300215	2018	44.4981	22.5656	21.9324	64.98	5.2637	1.08913	22.0289	27	30.0027	2.19722	33.3333	0.7896	0.157985	0.11456	0.319956	8.83	56.2827	11.91	100.189	0.1894	53.6058	15	1.42835	1.45878	1.53411	1.56679	0.169397	0.169397	0.169755	0.169755	0.169397	0.169397	64.9803
300215	2019	41.8245	24.4568	17.3677	63.79	6.3049	1.37674	22.0185	27	37.0601	2.19722	33.3333	0.9353	0.0482152	0.0980865	0.333947	10.03	56.2827	13.59	100.156	0.2196	58.1772	15	1.57616	1.60973	1.79499	1.83322	0.220696	0.220696	0.221083	0.221083	0.220696	0.220696	63.7873
300215	2020	55.324	27.2002	28.1238	66.23	4.1997	1.32717	22.1349	27	37.0601	2.07944	37.5	0.931	-0.0304636	0.0472379	0.331992	10.94	56.2827	10.08	102.996	0.1811	56.319	15	1.65035	1.68055	1.88041	1.91482	0.115083	0.115083	0.118805	0.118805	0.115083	0.115083	66.2243
300215	2021	48.0963	15.0919	33.0044	65.35	7.1076	2.01729	22.0504	27	37.0601	2.19722	33.3333	0.6951	0.087714	0.106276	0.32235	9.17	56.2827	8.27	100.978	0.2191	69.7904	15	2.01481	2.05368	2.49826	2.54645	0.255083	0.255083	0.257907	0.257907	0.255083	0.255083	65.3515
300215	2022	41.4809	10.9427	30.5381	64.71	2.0863	1.2334	21.9434	27	37.0601	2.19722	33.3333	0.6906	0.134328	0.130707	0.325458	9.2	56.2827	12.03	101.606	0.1825	64.0358	15	1.59814	1.6232	1.64821	1.67405	0.044701	0.044701	0.045449	0.045449	0.044701	0.044701	64.7154
300217	2016	25.8778	2.70525	23.1725	47.34	2.2702	1.98202	21.7302	24	7.04079	1.94591	42.8571	2.3437	0.557341	0.40001	0.314617	3.72	25.8873	70.16	92.9614	0.3679	41.4666	15	1.84788	2.05856	2.2408	2.49628	0.036064	0.036064	0.032735	0.032735	0.036358	0.036358	47.3473
300217	2017	30.2913	2.66961	27.6217	45.62	4.4671	1.27676	21.8126	24	8.13333	1.94591	42.8571	1.7124	0.431642	0.360796	0.307132	3.75	23.9187	50.39	98.9404	0.6061	52.2087	15	1.40605	1.56546	1.57968	1.75877	0.081062	0.081062	0.080034	0.080034	0.081113	0.081113	45.6256
300217	2018	39.9491	3.99224	35.9569	44.76	5.7601	0.801655	22.032	24	7.88563	1.94591	42.8571	1.314	0.403967	0.355114	0.310283	3.47	25.75	48.03	94.1349	0.6711	69.5026	15	1.13881	1.24267	1.20115	1.31069	0.126405	0.126405	0.117862	0.117862	0.126034	0.126034	44.7597
300217	2019	41.4304	4.67018	36.7602	42.53	-2.613	0.86663	21.9961	24	10.1694	1.94591	42.8571	1.3382	0.473228	0.487467	0.325091	3.66	26.3334	52.08	102.208	0.6144	66.3131	15	1.19394	1.2591	1.28093	1.35084	-0.091305	-0.091305	-0.093193	-0.093193	-0.091549	-0.091549	42.5239
300217	2020	45.7412	5.23957	40.5017	41.14	2.1692	1.23758	22.0548	24	11.462	1.94591	42.8571	1.3554	1.1442	1.23888	0.396622	3.53	24.9582	53.27	152.906	0.6516	73.6224	15	1.47979	1.55115	1.69499	1.77673	0.044996	0.044996	0.072438	0.072438	0.04583	0.04583	35.0479
300217	2021	47.3577	2.70136	44.6563	43	4.4316	1.52648	22.3974	24	9.77396	1.94591	42.8571	1.2574	-0.067361	0.0460294	0.275658	3.97	19.5017	50.71	79.5295	0.6112	83.352	15	1.58984	1.6716	2.00006	2.10291	0.116582	0.116582	0.08986	0.08986	0.116582	0.116582	42.9907
300217	2022	54.2375	0.896339	53.3412	42.76	5.3211	1.16573	22.7023	24	8.30524	1.94591	42.8571	1.032	0.0554701	0.12628	0.273464	4.77	14.5296	38.14	99.4845	0.6076	110.436	15	1.5642	1.62082	1.70811	1.76993	0.203946	0.203946	0.2028	0.2028	0.203033	0.203033	42.7495
300218	2016	44.6166	5.41199	39.2047	61.22	4.9319	1.83203	21.3762	30	26.5299	2.48491	33.3333	0.6426	0.293933	0.097226	0.328472	5.58	56.039	15.47	71.417	0.7533	56.6256	15	1.99323	2.03991	2.2782	2.33155	0.298814	0.298814	0.207572	0.207572	0.298814	0.298814	61.2122
300218	2017	46.527	9.7689	36.7581	64.4	-0.0279	0.990219	21.3912	30	31.5267	2.48491	33.3333	0.6972	0.282247	0.319466	0.350602	5.41	56.2827	16.24	84.3941	0.7713	63.9108	15	1.454	1.4867	1.45549	1.48822	-0.069388	-0.069388	-0.051472	-0.051472	-0.06953	-0.06953	64.3986
300218	2018	49.0975	3.69775	45.3998	66.34	2.2237	0.633017	21.4593	30	34.7927	2.48491	33.3333	0.6665	0.600095	0.513897	0.360307	4.89	50.7531	16.48	99.7133	0.8319	73.1459	15	1.12359	1.15373	1.12399	1.15415	0.099817	0.099817	0.09957	0.09957	0.100461	0.100461	66.34
300218	2019	44.1049	11.2768	32.8281	63.82	4.6993	0.841307	21.4401	30	37.0601	2.48491	33.3333	0.9401	0.586124	0.616009	0.371396	5.09	50.4856	17.58	107.483	0.8197	70.1506	15	1.28143	1.31554	1.28236	1.31649	0.335602	0.335602	0.361507	0.361507	0.340979	0.340979	63.8087
300218	2020	43.1692	7.51469	35.6545	68.49	3.5941	1.0663	21.4555	30	37.0601	2.48491	33.3333	0.9011	0.540742	0.64048	0.365538	5.47	46.3972	17.8	117.536	0.7494	58.1423	15	1.49636	1.53305	1.49799	1.53472	0.241438	0.241438	0.285665	0.285665	0.188937	0.188937	68.4992
300218	2021	43.0158	7.83959	35.1762	63.32	7.4889	1.70477	21.5132	30	37.0601	2.48491	33.3333	0.8411	0.37595	0.441946	0.361937	6.24	42.0292	16.46	104.156	0.9553	80.1984	15	2.13121	2.17534	2.13493	2.17914	0.620665	0.620665	0.647561	0.647561	0.615878	0.615878	63.3163
300218	2022	37.8079	3.10964	34.6983	55.71	7.6233	0.947226	21.5522	30	37.0601	2.48491	33.3333	1.083	0.49696	0.515253	0.379253	6.67	44.1392	26.73	103.952	0.869	72.9998	15	1.32424	1.3497	1.3253	1.35079	0.717184	0.717184	0.745512	0.745512	0.776803	0.776803	55.7057
300219	2016	42.9386	13.045	29.8937	56.05	6.2725	2.18759	21.9256	20	8.75129	2.07944	37.5	1.3647	0.149533	-0.0725451	0.266993	4.07	28.4724	21.85	77.7915	0.8378	62.465	15	2.29276	2.48796	2.61698	2.83978	0.206087	0.206087	0.152892	0.152892	0.213491	0.213491	56.0562
300219	2017	43.7886	9.14478	34.6438	58.36	10.0593	1.61025	22.3271	20	8.16989	2.19722	33.3333	1.0009	0.166402	0.144368	0.30481	4.75	24.3035	34.46	86.4847	0.8914	91.4075	15	1.78731	2.3575	2.04814	2.70153	0.494796	0.494796	0.417491	0.417491	0.485323	0.485323	58.3663
300219	2018	38.1264	6.41309	31.7134	65.19	5.6563	1.15069	22.2804	20	11.0919	2.19722	33.3333	1.1948	-0.0727964	-0.0478551	0.277441	4.47	25.6487	30.38	75.9897	0.8239	87.1199	15	1.40545	1.76471	1.53196	1.92355	0.262379	0.262379	0.177301	0.177301	0.26705	0.26705	65.179
300219	2019	48.346	4.58641	43.7596	63.37	-21.5009	1.33871	22.0047	20	19.8161	2.19722	33.3333	1.0095	0.324762	0.352609	0.325283	4.82	29.6921	28.93	101.277	0.861	76.7038	15	1.70502	1.74528	1.82217	1.86519	-1.32614	-1.32011	-1.34257	-1.33646	-1.32765	-1.32161	63.3837
300219	2020	49.1548	2.04659	47.1082	57.95	2.9318	2.0691	22.0496	20	21.3344	2.19722	33.3333	0.8458	0.338255	0.436839	0.362319	5.89	36.7965	39.3	96.6334	0.848	64.4328	15	2.38374	2.45571	2.56065	2.63796	0.106012	0.106012	0.101127	0.101127	0.104045	0.104045	57.9481
300219	2021	51.3749	5.62447	45.7504	50.73	6.4586	2.4943	22.2245	20	19.2054	2.19722	33.3333	0.8769	0.348812	0.437585	0.355222	5.37	30.6424	34.67	98.7383	0.9874	93.9423	15	2.74748	2.84983	3.00805	3.12009	0.376864	0.376864	0.372352	0.372352	0.376114	0.376114	50.7263
300219	2022	51.4227	15.6269	35.7958	50.16	4.6185	0.97071	22.3067	20	20.34	2.19722	33.3333	1.1149	0.281788	0.34851	0.331596	5.15	31.4613	35	96.9755	0.7771	89.4787	15	1.48405	1.53552	1.48494	1.53644	0.254688	0.254688	0.245819	0.245819	0.260009	0.260009	50.1506
300222	2016	24.7427	0.57153	24.1712	60.88	9.0861	2.98601	22.3078	22	1.11416	2.07944	37.5	1.9407	-0.25747	-0.394646	0.202184	6.24	4.92523	26.04	92.7508	0.4908	76.725	15	1.85747	2.84998	3.23343	4.96118	0.388429	0.388429	0.356104	0.356104	0.387623	0.387623	60.9051
300222	2017	30.6906	2.79485	27.8958	57.11	7.356	2.40665	22.5122	22	1.14587	2.19722	33.3333	1.4903	-0.241735	-0.250398	0.218089	6.05	9.26979	24.61	98.985	0.4713	77.2029	15	1.7587	2.66297	2.71355	4.10877	0.481462	0.481462	0.475871	0.475871	0.481281	0.481281	57.1017
300222	2018	41.9768	4.91853	37.0583	56.06	6.8108	1.43579	22.7871	22	1.22714	2.19722	33.3333	1.1871	-0.252454	-0.235627	0.22086	5.9	11.0631	19.35	98.1406	0.5186	99.332	15	1.40072	1.91953	1.85556	2.54283	0.557165	0.557165	0.545486	0.545486	0.556732	0.556732	56.055
300222	2019	68.6516	9.84766	58.8039	52.07	-31.263	1.06335	22.5732	22	2.04198	2.07944	37.5	0.9692	-0.563727	-0.530399	0.213258	9.9	13.3967	11.81	99.9833	0.325	71.0261	15	1.47939	1.60918	1.74986	1.90338	-1.97301	-1.97301	-1.97411	-1.97411	-2.00304	-2.00304	52.0862
300222	2020	69.9774	6.5976	63.3798	46.45	-3.4277	1.33831	22.4417	22	2.30199	1.94591	42.8571	0.7832	-0.231604	-0.234535	0.234361	7.23	10.94	22.09	99.2739	0.4589	130.714	15	1.77949	1.92523	2.03808	2.205	-0.349929	-0.349929	-0.347565	-0.347565	-0.349145	-0.349145	46.4579
300222	2021	65.7854	7.32927	58.4562	38.3	-0.7141	1.42413	22.5905	22	2.37458	1.94591	42.8571	0.9886	-0.294439	-0.267739	0.225418	7.67	7.29596	14.82	105.811	0.4797	141.968	15	1.77148	1.83635	2.08198	2.15823	-0.108927	-0.108927	-0.114234	-0.114234	-0.110137	-0.110137	38.2903
300222	2022	66.7258	7.84994	58.8758	36.6	-4.2122	0.856318	22.4787	22	3.01124	1.94591	42.8571	1.0031	-0.242612	-0.177839	0.238345	6.66	7.8549	23.91	99.4963	0.5438	151.263	15	1.42663	1.46767	1.52358	1.56741	-0.381044	-0.381044	-0.379231	-0.379231	-0.384996	-0.384996	36.5936
300225	2016	22.1156	1.22499	20.8906	45.58	6.748	4.34104	20.8692	31	12.9498	2.19722	33.3333	2.8951	0.45873	0.34097	0.298008	3.22	29.0383	26.15	98.8589	0.7092	120.842	15	4.53886	4.63187	4.5622	4.65569	0.127193	0.127193	0.125343	0.125343	0.127193	0.127193	45.5718
300225	2017	24.4379	1.08349	23.3545	47.53	3.9519	6.4874	20.9145	31	13.3325	2.07944	37.5	2.4205	0.362252	0.307796	0.287241	3.12	25.7744	26.65	100.002	0.6738	125.831	15	6.651	6.82829	6.73178	6.85697	0.08268	0.08268	0.082682	0.082682	0.08268	0.08268	47.5371
300225	2018	21.4709	0.955521	20.5154	37.77	0.8966	1.84058	20.863	31	16.4498	2.19722	33.3333	2.7286	0.0118244	0.0281901	0.259693	3.29	25.0585	23.62	83.436	0.6852	129.192	15	2.0514	2.08988	2.05529	2.09384	0.019981	0.019981	0.016039	0.016039	0.019981	0.019981	37.7723
300225	2019	20.1988	0.752743	19.446	45.85	2.7581	2.35041	20.8859	31	17.4132	2.19722	33.3333	3.1241	0.0539798	0.0978618	0.268731	3.52	22.8896	25.27	88.3845	0.6993	145.009	15	2.54668	2.59404	2.5524	2.59987	0.063482	0.063482	0.055465	0.055465	0.062269	0.062269	45.8482
300225	2020	27.8893	0.513455	27.3759	32.36	7.9775	5.59602	21.0805	31	16.1091	2.19722	33.3333	2.4974	0.0340316	0.0491949	0.255106	3.51	18.7539	23.71	90.7829	0.6792	148.983	15	5.66227	5.78687	5.87491	6.00419	0.184447	0.184447	0.164756	0.164756	0.182041	0.182041	32.3647
300225	2021	28.786	0.389564	28.3964	29.17	-10.0174	5.48284	20.9863	31	19.9909	2.19722	33.3333	1.5276	0.150999	0.203652	0.279604	4.84	19.5842	23.37	106.635	0.6285	142.993	15	5.60935	5.70317	5.7707	5.86722	-0.24308	-0.24308	-0.261729	-0.261729	-0.24243	-0.24243	29.1651
300225	2022	31.2367	1.49032	29.7464	25.97	-10.4149	2.27158	20.8365	31	26.0257	2.19722	33.3333	1.7898	-0.0417038	0.00365828	0.277874	6.95	24.0995	20.66	100.256	0.5345	123.219	15	2.5347	2.64775	2.58394	2.6992	-0.216647	-0.216647	-0.217307	-0.217307	-0.219434	-0.219434	25.9724
300226	2016	80.4666	1.03304	74.1447	39.9	0.8468	1.11801	22.4749	24	1.37721	2.19722	33.3333	1.0154	1.38735	0.962752	0.39137	0.35	4.04793	4.65	85.0309	1.6832	868.329	15	1.86132	1.86903	1.92971	1.9377	0.18371	0.18371	0.153702	0.153702	0.184132	0.184132	39.8856
300226	2017	78.7146	0.396525	74.1447	43.64	1.1424	0.584606	23.047	24	0.91305	2.19722	33.3333	1.1214	1.25865	1.08973	0.400163	0.35	2.14906	4.42	96.0531	1.6832	868.329	15	1.35199	1.35508	1.37175	1.37489	0.418049	0.418049	0.400475	0.400475	0.417143	0.417143	43.6394
300226	2018	74.4058	0.404264	74.0016	47.18	2.3938	0.749567	22.9919	24	1.11389	2.19722	33.3333	1.1741	0.995855	1.13844	0.405012	0.35	2.3166	4.42	99.2476	1.6832	868.329	15	1.47074	1.48308	1.49363	1.50615	1.26981	1.26981	1.25967	1.25967	1.27055	1.27055	47.185
300226	2019	73.7364	0.360825	73.3756	42.45	3.7757	1.14573	23.1032	24	1.11929	2.19722	33.3333	1.1642	1.16892	1.14738	0.405341	0.35	1.98743	4.42	100.224	1.6832	868.329	15	1.84807	1.86017	1.88309	1.89542	1.99512	1.99512	1.99855	1.99855	2.05465	2.05465	42.4501
300226	2020	74.0719	0.277136	73.7948	49	4.606	0.960449	23.2914	24	0.962717	2.19722	33.3333	1.1793	1.25636	1.2142	0.416922	0.35	1.54547	10.96	100.717	1.6832	868.329	15	1.67497	1.6832	1.70117	1.70952	1.91855	1.91855	1.93649	1.93649	1.90301	1.90301	49.0015
300226	2021	73.8748	0.293414	73.5814	47.89	3.851	0.546792	23.3761	24	0.985227	2.19722	33.3333	1.2071	1.01382	1.24296	0.422597	0.35	1.39036	14.47	100.401	1.6832	868.329	15	1.27494	1.28014	1.28554	1.29078	1.84645	1.84645	1.85597	1.85597	1.79601	1.79601	47.8815
300226	2022	71.3704	0.275421	71.095	42.34	3.3673	0.534869	23.3514	24	0.947513	2.19722	33.3333	1.2043	0.881972	1.18482	0.412351	0.35	1.33125	9.35	100.05	1.6832	868.329	15	1.23939	1.24439	1.24857	1.2536	1.2902	1.2902	1.29102	1.29102	1.28751	1.28751	42.342
300227	2016	42.834	3.83037	39.0036	43.11	3.8306	4.95715	20.3519	19	26.2234	1.94591	42.8571	0.7578	0.221262	-0.00921022	0.299486	4.69	56.2827	25.19	63.1085	0.483	40.7888	15	4.21581	4.35671	5.38549	5.56548	0.100029	0.100029	0.052088	0.052088	0.096108	0.096108	43.0955
300227	2017	33.0927	3.14267	29.95	43.55	8.5233	2.95779	20.783	19	22.2159	1.94591	42.8571	1.0876	0.308787	0.30579	0.330935	5.65	44.5082	28.96	94.6397	0.5863	45.1944	15	2.55387	3.1136	3.28872	4.0095	0.395564	0.395564	0.371552	0.371552	0.395759	0.395759	43.5517
300227	2018	33.2606	3.36552	29.8951	46.5	7.885	1.82883	20.8669	19	24.7111	1.94591	42.8571	0.9795	0.266938	0.208227	0.31927	7.11	41.2834	20.62	102.909	0.5238	49.3493	15	1.78657	2.12257	2.16143	2.56793	0.305524	0.305524	0.315422	0.315422	0.30543	0.30543	46.4915
300227	2019	35.1421	11.1723	23.9698	47.48	7.2846	1.91609	21.2842	19	18.6109	1.94591	42.8571	1.4164	0.0339435	0.0696851	0.314895	8.43	33.2029	28.1	99.7894	0.5439	53.0489	15	1.78982	2.2174	2.26751	2.8092	0.331099	0.331099	0.33035	0.33035	0.331099	0.331099	47.4835
300227	2020	38.2084	8.4047	29.8037	35.13	9.6635	2.59061	21.4073	19	18.8063	1.94591	42.8571	1.2907	-0.00842687	0.0404036	0.287292	7.03	29.4278	26.81	100.033	0.4752	59.1489	15	2.51588	3.01808	2.97269	3.56607	0.302054	0.302054	0.302168	0.302168	0.302054	0.302054	35.1344
300227	2021	35.3299	7.98458	27.3453	29.39	6.2796	2.18654	21.5329	19	18.8756	1.94591	42.8571	1.2677	0.0207134	0.0590833	0.305813	8.21	30.065	34.85	100.081	0.44	51.0575	15	2.22872	2.60656	2.54009	2.97073	0.1926	0.1926	0.192788	0.192788	0.192597	0.192597	29.365
300227	2022	37.7797	8.31797	29.4618	29.23	4.5486	1.30029	21.6602	19	20.0834	1.94591	42.8571	1.0899	-0.0177419	0.000753995	0.306464	9.23	29.4306	32.38	101.457	0.4292	54.5766	15	1.55278	1.80769	1.67808	1.95357	0.162454	0.162454	0.165102	0.165102	0.162432	0.162432	29.2227
300228	2016	54.466	6.38431	48.0817	31.61	-7.4923	1.53265	22.0912	21	7.8075	1.94591	42.8571	0.7244	0.0547138	0.0603091	0.290379	8.02	35.6301	25.79	105.37	0.2281	56.1788	15	1.8855	2.04908	2.07731	2.25752	-0.631641	-0.631641	-0.669654	-0.669654	-0.628594	-0.628594	31.5805
300228	2017	56.0236	3.94316	52.0805	28.49	3.1058	1.18645	22.1598	21	9.68935	1.94591	42.8571	0.7863	0.073682	0.0852491	0.26229	3.93	30.9623	25.79	91.503	0.4292	92.7506	15	1.63214	1.74856	1.74669	1.87128	0.106799	0.106784	0.093801	0.093788	0.106735	0.10672	28.4738
300228	2018	53.1628	2.55034	50.6124	26.39	1.8194	0.586128	22.0886	21	12.8932	1.94591	42.8571	0.747	-0.732584	-0.597206	0.205871	4.96	30.994	28.39	46.8271	0.3559	99.1371	15	1.10081	1.18036	1.11776	1.19853	0.030227	0.030227	0.010456	0.010456	0.030853	0.030853	26.378
300228	2019	59.711	1.75223	57.9587	24.06	-7.8213	0.687662	21.9738	21	16.5517	1.94591	42.8571	0.6376	0.268322	0.292585	0.304158	5.1	31.7583	35.77	100.389	0.4248	105.911	15	1.25306	1.33154	1.28477	1.36524	-0.720531	-0.720531	-0.723312	-0.723312	-0.821903	-0.821903	24.0502
300228	2020	58.7902	4.42772	54.3625	22.91	4.9059	0.901582	21.9874	21	18.7285	1.94591	42.8571	0.8125	0.293915	0.3496	0.315294	4.43	29.2122	46.44	94.6967	0.5137	111.28	25	1.43618	1.52197	1.48948	1.57846	0.156487	0.156487	0.141587	0.141587	0.143626	0.143626	22.9097
300228	2021	44.4626	0.479588	43.983	22.22	2.2774	1.57288	21.9867	21	20.9029	1.94591	42.8571	0.9663	0.198173	0.250902	0.292493	4.89	29.2617	32.93	101.927	0.4484	94.4511	25	1.96001	2.0748	2.0175	2.13566	0.07817	0.07817	0.079897	0.079897	0.062745	0.062745	22.2322
300228	2022	53.6679	2.28222	51.3857	22.22	-5.1968	0.775705	22.0558	21	21.8559	1.94591	42.8571	0.7932	0.174987	0.237623	0.285806	4.39	27.6465	35.54	99.4559	0.438	97.7401	25	1.29473	1.36649	1.31238	1.38512	-0.368803	-0.368803	-0.366795	-0.366795	-0.366517	-0.366517	22.2322
300230	2016	35.9404	1.20585	34.7345	63.53	6.7577	1.88612	22.1272	22	12.4141	2.07944	37.5	1.312	0.116897	-0.0295763	0.241125	3.74	13.4444	36.2	94.6069	0.6351	26.8133	15	1.52264	2.08655	2.24552	3.07716	0.654369	0.654369	0.611684	0.611684	0.741414	0.741414	63.5335
300230	2017	33.2939	1.67532	31.6186	61.74	8.8801	1.5091	22.1585	22	13.9984	2.19722	33.3333	1.3209	0.192187	0.125059	0.26563	3.73	14.6974	35.06	99.8759	0.7463	47.8585	15	1.46713	1.98775	1.84204	2.4957	0.683956	0.683956	0.682938	0.682938	0.607562	0.607562	61.7382
300230	2018	30.522	1.56043	28.9616	57.13	10.8652	0.868825	22.2459	22	14.6961	2.19722	33.3333	1.3296	0.317436	0.260173	0.28522	3.22	19.3805	36.41	99.92	0.7853	56.2569	15	1.11577	1.48552	1.17405	1.56312	0.497286	0.497286	0.49682	0.49682	0.542319	0.542319	57.1242
300230	2019	28.5112	2.05343	26.4577	53.66	7.9178	0.733584	22.2507	22	16.9693	2.07944	37.5	1.5582	0.201878	0.223228	0.27573	3.26	18.6945	36.22	100.452	0.7101	55.9645	15	1.01243	1.30293	1.0187	1.31099	0.341221	0.341221	0.343216	0.343216	0.388132	0.388132	53.641
300230	2020	42.9065	3.46443	39.4421	48.64	-10.8566	1.01585	22.1179	22	22.1223	2.07944	37.5	1.2755	0.0768686	0.121938	0.272969	3.8	22.0806	29.42	94.9323	0.7428	59.5782	15	1.30205	1.42167	1.44491	1.57766	-0.64527	-0.64527	-0.615907	-0.615907	-0.708714	-0.708714	48.6364
300230	2021	28.6707	4.44774	24.2229	47.27	7.162	1.10889	21.9537	22	20.6967	1.94591	42.8571	2.0951	0.160925	0.23951	0.288061	3.61	19.1487	30.11	99.9923	0.8619	82.2844	15	1.30671	1.40783	1.3956	1.5036	0.26649	0.26649	0.266466	0.266466	0.209832	0.209832	47.2618
300230	2022	26.9221	4.73429	22.1878	43.22	7.8019	0.822939	22.0448	22	21.4996	1.94591	42.8571	2.1192	0.114479	0.180358	0.264416	3.18	17.1431	40.7	98.834	0.5858	60.1407	15	1.07145	1.14888	1.09216	1.17108	0.301212	0.301212	0.297096	0.297096	0.371697	0.371697	43.2144
300231	2016	38.5736	9.00763	29.5659	39.89	17.3331	6.31279	20.7275	20	5.1341	1.60944	40	1.9184	0.518816	0.32667	0.307926	3.07	11.591	27.01	98.9972	1.2631	138.194	15	5.43788	5.46412	6.69852	6.73084	0.338583	0.338583	0.334498	0.334498	0.338583	0.338583	39.8797
300231	2017	46.8883	5.33493	41.5534	34.59	13.0085	2.84866	21.043	20	4.07735	1.60944	40	1.5632	0.143355	0.0752291	0.255476	3.95	10.2273	26.83	101.64	0.7841	106.81	15	2.83363	2.84318	3.31754	3.32872	0.359128	0.359128	0.366028	0.366028	0.359128	0.359128	34.579
300231	2018	24.9475	1.72634	23.2212	35.18	8.9237	1.55596	21.3368	20	4.20514	1.60944	40	2.8646	0.185317	0.162275	0.265707	3.71	9.60177	33.31	102.337	0.7568	124.212	15	1.64334	1.65021	1.80543	1.81298	0.2545	0.2545	0.261718	0.261718	0.255006	0.255006	35.1845
300231	2019	50.6739	0.919379	49.7545	31.51	8.2214	1.46782	21.6455	20	4.05785	1.60944	40	1.3775	0.00206397	0.018745	0.242645	3.86	7.03204	30.35	100.127	0.7071	111.914	15	1.79067	1.80028	1.97456	1.98516	0.305767	0.305767	0.306219	0.306219	0.201663	0.201663	31.5081
300231	2020	53.3446	11.2355	42.1091	35.49	7.8616	1.31302	21.8264	20	4.19586	1.60944	40	1.8123	0.228767	0.2517	0.277914	3.14	5.69486	42.39	100.662	0.8382	145.087	15	1.68896	1.69704	1.84646	1.8553	0.367819	0.367819	0.370762	0.370762	0.366682	0.366682	35.495
300231	2021	45.6177	12.624	32.9936	28.58	7.9853	1.43814	21.7365	20	5.42869	1.60944	40	2.1835	0.0515858	0.131598	0.274537	4.41	5.42241	41.9	99.5278	0.8143	119.761	15	1.74184	1.75041	1.89432	1.90364	0.385192	0.385192	0.383047	0.383047	0.384322	0.384322	28.574
300231	2022	42.4627	12.9502	29.5125	27.38	8.4318	1.1698	21.7367	20	5.94484	1.60944	40	2.3519	-0.0254688	0.043141	0.260281	4.41	7.72575	26.11	99.7067	0.8796	126.068	15	1.49308	1.51149	1.59443	1.61409	0.393027	0.393027	0.391652	0.391652	0.386819	0.386819	27.3783
300232	2016	41.5422	3.15699	38.3852	63.39	8.666	3.47522	21.681	20	5.64303	1.94591	42.8571	1.2403	0.0311195	-0.10948	0.239813	4.33	16.8982	14.01	93.8568	0.8103	73.9493	15	2.67687	2.81565	3.89065	4.09235	0.274763	0.274763	0.25559	0.25559	0.274333	0.274333	63.3891
300232	2017	58.163	1.61049	56.5525	58.65	8.5698	1.85554	22.3108	20	4.18271	1.94591	42.8571	0.7071	0.0666605	0.0257171	0.246618	3.6	17.8149	11.98	99.5947	0.8084	97.1323	15	1.84373	2.05707	2.43717	2.71918	0.453281	0.453281	0.451209	0.451209	0.454316	0.454316	58.6494
300232	2018	59.1352	8.64779	50.4874	59.94	9.2624	1.13165	22.5823	20	4.75351	1.94591	42.8571	0.8691	-0.104136	-0.10944	0.234046	4.57	14.9897	6.59	99.3943	0.8001	106.18	15	1.42488	1.5471	1.723	1.8708	0.560075	0.560075	0.556219	0.556219	0.559532	0.559532	59.9312
300232	2019	58.8403	3.52004	55.3202	56.88	9.593	1.21641	22.7404	20	5.31116	1.79176	50	0.7166	-0.115769	-0.0839296	0.235474	4.19	13.2623	11.05	97.4591	0.8044	120.16	15	1.54049	1.65689	1.80733	1.94389	0.581831	0.581831	0.564915	0.564915	0.575538	0.575538	56.8092
300232	2020	56.7496	5.63839	51.1112	53.46	1.8697	1.13224	22.8229	20	6.24877	1.94591	42.8571	0.9171	-0.147977	-0.147021	0.220553	4.64	14.9493	7.69	101.054	0.6329	104.021	15	1.50958	1.62064	1.69973	1.82479	0.107663	0.107663	0.109023	0.109023	0.108986	0.108986	53.4551
300232	2021	57.1234	4.74304	52.3804	41.97	2.4274	0.907568	23.1007	20	5.73699	1.94591	42.8571	0.8525	-0.22402	-0.15999	0.218922	4.26	11.5924	5.72	98.8537	0.7633	123.027	15	1.36795	1.4307	1.4788	1.54664	0.153642	0.153642	0.151381	0.151381	0.164652	0.164652	41.9614
300232	2022	53.3564	4.51961	48.8368	41.04	0.6999	0.609366	23.0115	20	7.54869	1.94591	42.8571	0.9502	-0.0343055	-0.00160174	0.248336	4.96	17.5091	9.06	104.359	0.6858	133.357	15	1.11438	1.15648	1.14293	1.18611	0.047436	0.047436	0.049968	0.049968	0.035791	0.035791	41.0474
300233	2016	33.3504	3.13719	30.2132	57.36	8.3864	2.73407	21.5373	20	17.1464	2.19722	33.3333	1.4434	0.400151	0.263278	0.31353	4.18	42.7954	25.56	88.1953	0.6679	59.2074	15	2.87052	3.14248	3.06758	3.3582	0.617093	0.617093	0.537938	0.537938	0.617093	0.617093	57.3682
300233	2017	19.7034	2.48426	17.2191	70.08	9.7141	1.49359	22.3133	20	10.3539	2.3979	36.3636	1.7451	0.394962	0.352503	0.331488	5.35	35.3814	24.68	99.8906	0.7787	100.434	25	1.40759	2.1661	1.69063	2.60165	0.738276	0.738276	0.737327	0.737327	0.738276	0.738276	70.081
300233	2018	22.6715	5.10947	17.562	72.28	7.4291	1.01512	22.3884	20	11.6139	2.3979	36.3636	1.7195	0.0123722	0.00953233	0.325125	10.01	32.4218	22.65	99.4109	0.5903	102.801	25	1.21839	1.73125	1.24184	1.76457	0.718078	0.718078	0.712532	0.712532	0.718078	0.718078	72.2771
300233	2019	26.9572	5.9012	21.056	63.7	5.9939	1.39548	22.4447	20	13.079	2.3979	36.3636	1.646	-1.00024	-0.869626	0.278	13.84	33.5709	25.72	49.2854	0.5138	92.4518	25	1.59291	2.04956	1.66505	2.14239	0.544343	0.544343	0.137805	0.137805	0.603191	0.603191	63.7103
300233	2020	30.6556	7.6781	22.9775	49.76	-7.8199	1.49177	22.3327	20	17.1585	2.19722	33.3333	1.6866	0.0429545	0.11577	0.333072	8.92	39.4172	23.58	97.5161	0.5593	87.2955	25	1.74647	1.93809	1.79833	1.99563	-1.22763	-1.22763	-1.20065	-1.20065	-1.22763	-1.22763	49.7627
300233	2021	34.7996	7.94838	26.8512	41.96	4.1176	2.13639	22.3863	20	18.9023	2.19722	33.3333	1.234	0.230765	0.266494	0.338109	8.01	40.6666	16.81	106.868	0.6109	92.3075	25	2.39421	2.61736	2.48439	2.71594	0.317709	0.317709	0.352555	0.352555	0.331243	0.331243	41.9502
300233	2022	37.1909	7.99565	29.1952	34.17	6.4954	1.51411	22.4856	20	19.9782	2.19722	33.3333	1.0165	0.350207	0.368885	0.353797	7.19	47.9871	18.4	102.258	0.6316	88.4612	25	1.82637	1.98005	1.88602	2.04473	0.737909	0.737909	0.758072	0.758072	0.737909	0.737909	34.1699
300234	2016	14.7575	0.66382	14.0937	65.31	3.225	7.32729	20.894	21	6.04404	1.94591	42.8571	4.1702	-0.384047	-0.719338	0.202554	6.61	23.604	36.88	49.7164	0.3515	48.0063	15	4.20076	4.50057	7.47487	8.00836	0.10341	0.10341	0.044354	0.044354	0.102899	0.102899	65.3135
300234	2017	17.4507	0.961574	16.4892	64.39	-0.4129	2.17204	20.9175	21	7.59757	1.94591	42.8571	3.0372	0.428598	0.334588	0.300056	6.62	24.5924	37.48	122.91	0.2943	47.5391	15	1.70855	1.81056	2.34655	2.48665	-0.041499	-0.041499	-0.048529	-0.048529	-0.040622	-0.040622	64.3973
300234	2018	22.1969	1.36143	20.8354	64.15	-6.961	1.38892	20.8904	21	9.65118	1.94591	42.8571	1.6425	-0.0264341	-0.0467535	0.253455	6.23	24.3625	34.31	99.3517	0.2417	46.6307	15	1.32056	1.40022	1.61089	1.70807	-0.285019	-0.285019	-0.283093	-0.283093	-0.286033	-0.286033	64.156
300234	2019	28.7437	1.58963	27.1541	59.02	5.8346	2.51144	20.9842	21	9.67626	1.94591	42.8571	1.9844	0.178188	0.20162	0.269079	3.3	20.3793	35.92	97.8168	0.5527	102.44	15	2.06539	2.1499	2.79887	2.9134	0.216224	0.216224	0.211017	0.211017	0.213079	0.213079	59.0169
300234	2020	31.5892	4.88079	26.7084	54.93	6.7841	2.36251	21.0272	21	10.7855	1.94591	42.8571	1.8787	-0.103199	-0.0960812	0.220823	4.35	20.4058	22.03	99.2698	0.3327	65.3974	15	2.03842	2.11474	2.6784	2.77869	0.155206	0.155206	0.153939	0.153939	0.159712	0.159712	54.9394
300234	2021	30.6157	1.56639	29.0493	44.55	6.0541	2.9755	21.081	21	11.6016	1.94591	42.8571	1.6924	0.196134	0.266109	0.271098	2.88	18.5196	37.91	100.838	0.5611	109.435	15	2.4781	2.56476	3.28166	3.39641	0.141187	0.141187	0.142556	0.142556	0.142891	0.142891	44.5384
300234	2022	27.6344	1.25882	26.3756	45.99	5.7333	1.73881	21.1051	21	10.7357	1.94591	42.8571	2.2116	0.0241564	0.0865261	0.255207	4.14	20.1828	29.01	99.2259	0.4862	102.438	15	1.68161	1.73147	2.01515	2.0749	0.142898	0.142898	0.141614	0.141614	0.137487	0.137487	45.9776
300235	2016	6.6636	1.02282	5.64078	57.37	5.3293	9.37431	20.1127	31	1.86527	1.94591	42.8571	9.9918	-1.34379	-1.50619	0.271588	24.45	6.70568	40.91	66.285	0.2617	38.0077	15	6.40323	6.50916	9.79535	10.1802	0.11084	0.11084	0.068245	0.068245	0.11084	0.11084	57.376
300235	2017	5.1395	0.525791	4.38669	59.97	1.3395	3.22542	20.227	31	1.82727	1.94591	42.8571	14.5502	-1.22039	-1.05247	0.349252	26	16.8424	49.89	86.6997	0.2048	35.7689	15	2.29882	2.31686	3.26852	3.29418	0.050647	0.050647	0.042651	0.042651	0.050647	0.050647	59.9748
300235	2018	5.1395	0.362734	4.38669	54.18	0.7894	2.19109	20.2521	31	2.64579	1.94591	42.8571	14.5502	-1.19673	-1.04191	0.353891	26.68	15.7558	49.92	90.4514	0.1739	47.2445	15	1.77659	1.78667	2.23851	2.25121	0.072156	0.072156	0.063385	0.063385	0.072156	0.072156	54.172
300235	2019	5.1395	0.0731669	4.39583	53.31	3.6298	3.51015	20.3017	31	3.24683	1.79176	50	14.5502	-0.716131	-0.686527	0.343004	21.89	14.0056	54.44	98.8766	0.1703	58.6099	10	2.60691	2.61617	3.55484	3.56746	0.190756	0.190756	0.188331	0.188331	0.190756	0.190756	53.3128
300235	2020	5.1395	0.399147	4.38669	48.67	4.0535	3.15305	20.3356	31	3.85146	1.94591	42.8571	14.5502	-0.768501	-0.716006	0.331176	21.41	12.7154	50.54	98.8957	0.1833	62.4093	10	2.47616	2.48203	3.19614	3.20371	0.185401	0.185401	0.183198	0.183198	0.185401	0.185401	48.6711
300235	2021	5.1395	0.0471111	4.38669	47.96	2.8622	4.04108	20.3453	31	4.31727	1.94591	42.8571	14.5502	-1.0085	-1.06001	0.375359	29.51	12.002	49.35	98.9005	0.1635	86.4256	15	3.10744	3.11059	4.07348	4.07762	0.135329	0.135329	0.133603	0.133603	0.135329	0.135329	47.9572
300235	2022	5.1395	0.399147	4.38669	46.19	3.3047	2.47226	20.3732	31	4.68144	1.94591	42.8571	14.5502	-0.58897	-0.570994	0.312799	18.32	11.2441	50.44	99.7899	0.1551	92.1278	15	2.2028	2.20412	2.50335	2.50484	0.139018	0.139018	0.138685	0.138685	0.137313	0.137313	46.2006
300236	2016	14.5854	1.24018	13.3452	60.35	4.6057	5.07447	21.1086	20	5.71886	2.19722	33.3333	3.6612	-0.390854	-0.494383	0.226637	9.36	18.111	19.44	88.8014	0.3147	92.9967	15	4.88311	5.68656	5.22032	6.07926	0.275221	0.275221	0.240753	0.240753	0.275221	0.275221	60.3461
300236	2017	13.8641	0.745443	13.1186	56.89	5.4149	4.36344	21.1379	20	6.58269	2.19722	33.3333	3.8763	-0.327615	-0.298643	0.234239	8.37	17.89	17.28	100.078	0.3165	105.884	15	4.43526	5.12678	4.50208	5.20402	0.370123	0.370123	0.37046	0.37046	0.370123	0.370123	56.8762
300236	2018	16.7743	0.455946	16.3184	55.35	-0.0565	3.13568	21.1506	20	7.62391	2.19722	33.3333	2.816	0.886537	0.691375	0.334284	9.08	17.553	14.59	172.282	0.3673	98.3529	15	3.26103	3.59768	3.30343	3.64446	0.031679	0.031679	0.047372	0.047372	0.031679	0.031679	55.3319
300236	2019	18.6049	2.22874	16.3762	49.48	15.4822	4.31929	21.3449	20	7.35321	2.19722	33.3333	2.512	-0.349474	-0.321079	0.230035	8.27	15.2822	15.88	100.312	0.3776	106.476	15	4.44423	4.61262	4.50534	4.67604	0.725567	0.725567	0.728394	0.728394	0.725567	0.725567	49.4687
300236	2020	22.088	11.0287	11.0594	46.02	8.479	2.35226	22.53	20	2.5272	2.19722	33.3333	1.1578	-0.632388	-0.657153	0.204278	11.57	5.774	18.19	100.364	0.1745	113.566	15	2.54803	2.58171	2.57314	2.60715	0.952234	0.952234	0.956366	0.956366	2.05465	2.05465	46.0108
300236	2021	24.9372	10.6135	14.3237	44.37	1.8305	1.92674	22.617	20	2.84485	2.19722	33.3333	2.1614	-0.959935	-1.0015	0.293367	23.32	6.54558	23.17	103.376	0.1596	155.883	15	2.1622	2.18992	2.17611	2.20401	0.329729	0.329729	0.341973	0.341973	-1.52634	-1.52634	44.3722
300236	2022	26.076	9.90673	16.1692	44.16	0.8087	1.54952	22.4497	20	3.96152	2.19722	33.3333	2.0012	-0.179465	-0.185636	0.255833	10.36	8.84625	28.74	114.6	0.195	155.082	15	1.71988	1.7462	1.81028	1.83798	0.181595	0.181595	0.205839	0.205839	-2.00304	-2.00304	44.1684
300237	2016	55.7389	8.80868	46.9302	64.1	9.2739	2.34667	22.4704	20	2.74592	2.19722	33.3333	0.6869	0.320133	0.175619	0.251392	3.32	6.08665	31.39	101.915	0.5521	252.914	15	1.81934	1.95519	2.90406	3.12091	0.409812	0.409812	0.419473	0.419473	0.409812	0.409812	64.1026
300237	2017	61.2556	11.7346	49.521	61.8	9.8772	1.73532	22.7716	20	2.51735	2.19722	33.3333	0.5199	0.14469	0.0902298	0.240287	3.41	4.94177	28.52	99.6334	0.5646	247.666	15	2.0809	2.21962	2.34788	2.5044	0.504617	0.504617	0.502133	0.502133	0.504516	0.504516	61.8106
300237	2018	65.2399	9.32824	55.9117	61.52	3.5125	0.614946	22.8724	20	2.64618	2.19722	33.3333	0.4559	-0.186151	-0.168401	0.210452	4.87	5.1102	27.25	100.987	0.4192	127.528	15	1.26491	1.30333	1.26734	1.30583	0.028326	0.028326	0.029061	0.029061	0.02824	0.02824	61.525
300237	2019	69.4008	14.6466	54.7541	47.06	3.465	0.40148	23.0159	20	2.72785	2.19722	33.3333	0.5523	-0.258016	-0.236918	0.199829	4.98	8.25804	24.63	98.8041	0.3189	115.323	15	1.07632	1.10784	1.07706	1.10861	0.050094	0.050094	0.04909	0.04909	0.045114	0.045114	47.0703
300237	2020	74.3748	24.9265	49.4483	38.22	2.703	0.40148	23.0721	20	2.72654	2.19722	33.3333	1.6101	-0.0196809	-0.0334785	0.218304	4.14	8.4524	32.97	103.963	0.3009	125.566	15	1.11589	1.14807	1.11695	1.14916	0.018258	0.018258	0.01965	0.01965	0.016924	0.016924	38.2112
300237	2021	76.1588	16.1591	59.9569	30.09	-1.38	0.416463	23.0513	20	3.56967	2.19722	33.3333	1.1917	-0.244024	-0.213606	0.206723	5.47	13.2267	27.42	100.375	0.2003	84.82	15	1.17795	1.21572	1.17837	1.21616	-0.26584	-0.26584	-0.266828	-0.266828	-0.26596	-0.26596	30.0818
300237	2022	80.4666	19.4472	68.9999	30.56	-12.7274	0.40148	22.9673	20	4.82866	2.19722	33.3333	1.0149	-0.328547	-0.292378	0.211939	6.98	13.622	31.18	100.098	0.1389	59.7146	15	1.22029	1.24171	1.22082	1.24225	-0.960543	-0.960543	-0.961581	-0.961581	-0.958569	-0.958569	30.5605
300238	2016	12.3126	3.10448	9.20815	36.17	6.5595	5.41604	21.2159	25	3.94435	1.94591	42.8571	2.9239	-0.318452	-0.522529	0.192034	6.06	14.9438	29.1	75.3074	0.256	94.2138	15	4.21775	6.7874	5.53916	8.91389	0.236195	0.236195	0.164292	0.164292	0.250294	0.250294	36.1665
300238	2017	29.4061	12.1535	17.2526	38.14	4.7304	3.68065	21.2645	25	4.79581	1.94591	33.3333	1.5643	-0.46426	-0.412057	0.210571	7.51	14.2799	22.04	91.7145	0.2685	104.252	15	3.04732	4.68288	3.87431	5.95374	0.130789	0.130789	0.110375	0.110375	0.096017	0.096017	38.1319
300238	2018	29.503	12.9689	16.5341	42.05	4.3063	1.54331	21.2174	25	6.13188	2.19722	33.3333	1.1603	-0.960221	-0.839856	0.235025	14.29	18.1061	14.97	83.4338	0.2731	95.1166	15	1.77507	2.83113	1.83834	2.93204	0.132427	0.132427	0.099896	0.099896	0.145214	0.145214	42.052
300238	2019	38.736	15.0333	23.7027	42.31	-31.263	4.4087	20.8625	25	10.2256	1.94591	42.8571	1.1635	-0.275988	-0.240716	0.270359	10.14	27.6974	16.92	100.408	0.3141	89.0013	15	4.68503	6.32826	4.79606	6.47824	-1.85081	-1.85081	-1.85827	-1.85827	-1.85385	-1.85385	42.2997
300238	2020	36.843	10.1668	26.6763	38.85	4.9242	5.87455	20.8497	25	11.8215	2.19722	33.3333	1.0279	-0.191201	-0.168611	0.255875	7.91	25.7676	15.59	100.196	0.3826	86.8702	25	6.09063	7.97046	6.24298	8.3696	0.155984	0.155984	0.156316	0.156316	0.047231	0.047231	38.8386
300238	2021	31.9071	8.03695	23.8702	34.05	7.8106	4.4718	20.8174	25	13.2578	2.3979	36.3636	1.1243	-0.310505	-0.284806	0.266013	10.06	24.0352	14.64	99.3921	0.4379	87.7885	15	4.79056	6.41692	4.79087	6.41734	0.191343	0.191343	0.189461	0.189461	0.117871	0.117871	34.0456
300238	2022	35.7096	7.5111	28.1985	34.72	-31.263	4.06709	20.3231	25	23.5956	2.19722	33.3333	1.2552	-0.245604	-0.258465	0.344564	15.35	40.3196	16.85	99.8149	0.4266	64.3831	15	4.42391	5.08813	4.42418	5.08845	-1.23573	-1.23573	-1.23369	-1.23369	-1.21057	-1.21057	34.7049
300239	2016	13.716	3.39847	10.3175	51.44	2.7468	4.46971	20.5407	27	10.6753	1.94591	42.8571	2.6919	0.142803	-0.0482019	0.25627	4.07	30.8234	37.62	78.8658	0.3925	53.1198	15	4.48206	4.90637	4.60687	5.04299	0.041718	0.041718	0.031266	0.031266	0.041718	0.041718	51.4366
300239	2017	24.8864	5.14521	19.7412	48.23	2.9154	2.50471	20.6944	27	11.5582	1.94591	42.8571	0.8241	0.700206	0.671318	0.364601	4.04	56.2827	38.6	100.067	0.3948	55.5764	15	2.6929	2.9076	2.75358	2.97311	0.048639	0.048639	0.048678	0.048678	0.048639	0.048639	48.2198
300239	2018	37.3611	6.96544	30.3957	47.46	3.8305	1.43215	20.9045	27	12.0588	1.94591	42.8571	0.6799	0.573397	0.49216	0.325838	3.71	44.7591	35.38	100.074	0.4172	64.4941	15	1.77265	1.8749	1.80576	1.90993	0.073228	0.073228	0.07329	0.07329	0.073228	0.073228	47.4738
300239	2019	24.5356	6.02693	18.5087	48.7	3.2065	2.00452	20.9966	27	13.4131	1.94591	42.8571	0.9938	0.475877	0.521327	0.337301	3.52	52.0054	36.18	93.4666	0.3914	68.6899	15	2.06405	2.17039	2.24988	2.36579	0.068116	0.068116	0.063098	0.063098	0.068116	0.068116	48.7063
300239	2020	29.603	4.94411	24.6589	42.93	1.8309	2.19332	21.0725	27	14.9287	1.94591	42.8571	0.5606	0.567663	0.660568	0.350647	3.37	56.2827	35.91	100.468	0.3285	62.7731	15	2.44138	2.5836	2.48935	2.63437	0.034868	0.034868	0.035044	0.035044	0.034868	0.034868	42.9293
300239	2021	24.0778	4.12804	19.9497	44.59	2.461	1.98126	21.471	27	12.3767	1.94591	42.8571	1.2971	0.46812	0.523594	0.333369	3.93	49.5874	36.63	100.368	0.3468	45.2116	15	2.05145	2.23631	2.22204	2.42227	0.060348	0.060348	0.060605	0.060605	0.060348	0.060348	44.5853
300239	2022	23.9268	10.2249	13.7019	41.73	6.0825	1.92886	21.5597	27	14.4747	1.94591	42.8571	2.2325	0.261555	0.30087	0.298176	4.18	43.7988	20.36	99.1397	0.4268	69.5721	15	2.01164	2.15359	2.16813	2.32112	0.194467	0.194467	0.192559	0.192559	0.194467	0.194467	41.7419
300240	2016	37.8123	3.65535	34.1569	56.95	5.7746	1.99415	21.4301	31	10.9447	2.19722	33.3333	1.786	0.28629	-0.0885056	0.263386	1.31	25.5716	18.92	59.9515	1.2847	80.5194	15	2.37092	2.60877	2.37228	2.61026	0.217046	0.217046	0.105491	0.105491	0.218433	0.218433	56.9321
300240	2018	48.1727	2.13752	46.0352	61.67	3.1031	1.12376	21.6017	31	11.3062	2.19722	33.3333	1.239	0.261423	0.238416	0.298615	1.52	23.2354	17.21	82.622	1.3723	103.076	15	1.60462	1.78577	1.60549	1.78674	0.070405	0.070405	0.048961	0.048961	0.069869	0.069869	61.6508
300240	2019	47.3122	1.37945	45.9328	60.13	3.7502	0.924864	21.6653	31	11.5956	2.19722	33.3333	1.1372	0.355383	0.386944	0.301349	1.47	21.2571	13.78	98.9697	1.302	106.626	25	1.39367	1.53576	1.39799	1.54051	0.137665	0.137665	0.135954	0.135954	0.061934	0.061934	60.1352
300240	2020	51.9376	2.8971	49.0405	55.57	1.8106	0.734434	21.7625	31	11.473	2.19722	33.3333	1.0673	0.777345	0.854879	0.351594	1.49	18.4311	18.82	128.02	1.3755	117.395	25	1.25106	1.33892	1.25381	1.34187	0.01044	0.01044	0.023473	0.023473	0.061035	0.061035	55.5787
300240	2021	56.8649	7.98947	48.8755	59.32	10.708	0.836615	22.0029	31	9.91236	2.19722	33.3333	1.0576	0.499765	0.643383	0.347119	0.86	15.2576	18.68	100.074	1.6832	193.413	25	1.40186	1.47868	1.40703	1.48414	0.64344	0.64344	0.644056	0.644056	0.658062	0.658062	59.3233
300240	2022	53.6464	10.8997	42.7467	55.55	5.7715	0.745245	22.0317	31	10.6503	2.19722	33.3333	1.3125	0.660455	0.730193	0.35376	0.62	17.6984	16.69	105.527	1.6832	177.243	25	1.27715	1.34199	1.28286	1.348	0.333593	0.333298	0.357709	0.357393	0.372499	0.372169	55.4995
300241	2016	45.8569	4.38303	41.4739	51.15	3.7994	2.35414	21.3622	24	9.53489	2.07944	37.5	0.9616	0.183324	-0.0277427	0.273409	4.2	29.1019	28.48	79.3007	0.7661	45.9788	15	2.07176	2.37055	2.81271	3.21837	0.181242	0.181242	0.138224	0.138224	0.181242	0.181242	51.148
300241	2017	48.915	9.04147	39.8735	48.36	7.377	2.08831	21.5984	24	9.96944	2.19722	33.3333	1.1197	0.3077	0.249265	0.287428	3.66	25.4082	28.4	100.688	0.7377	58.5253	15	2.00181	2.21917	2.57746	2.85733	0.48004	0.48004	0.483935	0.483935	0.48004	0.48004	48.3745
300241	2018	44.5334	6.22842	38.305	46.33	4.3976	1.05828	21.6039	24	12.0118	2.19722	33.3333	1.1951	0.102463	0.0651331	0.27758	5.84	23.1397	23.81	102.264	0.6493	60.7313	15	1.34512	1.44501	1.50361	1.61526	0.153885	0.153885	0.157965	0.157965	0.153885	0.153885	46.3149
300241	2019	43.7505	6.70236	37.0482	42.58	-5.9143	1.6715	21.4782	24	13.4694	2.19722	33.3333	1.1526	-0.113213	-0.0717125	0.261474	5.99	25.955	17.41	96.0818	0.6044	58.853	15	1.86681	1.93032	2.10901	2.18076	-0.230014	-0.230014	-0.219987	-0.219987	-0.231113	-0.231113	42.5836
300241	2020	44.055	6.22749	37.8275	33.64	2.1189	1.54551	21.528	24	14.9125	2.19722	33.3333	1.0305	-0.150324	-0.110088	0.267588	7.44	26.351	15.69	100.316	0.5651	49.7743	15	1.78395	1.83778	1.98606	2.04598	0.089015	0.089015	0.089275	0.089275	0.088935	0.088935	33.6375
300241	2021	37.1886	8.62046	28.5681	32.64	3.8546	1.59447	21.9519	24	10.289	2.19722	33.3333	1.2664	-0.160602	-0.124902	0.263677	7.5	24.1993	19.07	100.418	0.5209	52.2626	15	1.79818	1.85628	1.96639	2.02992	0.143792	0.143792	0.144467	0.144467	0.143534	0.143534	32.6374
300241	2022	41.2882	10.063	31.2251	30.81	0.2808	0.897041	22.017	24	12.0171	2.19722	33.3333	1.0027	-0.0954005	-0.0606387	0.288546	8.21	36.1198	22.58	95.5628	0.3782	51.2775	15	1.2567	1.28848	1.30992	1.34305	0.017019	0.017019	0.016504	0.016504	0.016977	0.016977	30.8207
300243	2017	41.8306	1.4594	40.3712	57.17	5.6066	2.76099	20.5933	23	17.4106	2.19722	33.3333	1.287	0.900426	0.768038	0.388654	4.25	33.7792	13.71	111.734	1.2579	217.42	15	2.71488	2.94537	3.17929	3.44921	0.148016	0.148016	0.168635	0.168635	0.148016	0.148016	57.1675
300243	2018	43.0681	1.37029	41.6979	53.86	12.3146	1.56548	20.7782	23	16.4026	2.19722	33.3333	1.3944	0.894533	0.841573	0.412871	3.93	27.1211	26.2	104.062	1.4943	260.91	15	1.79314	1.91463	1.99617	2.13141	0.426986	0.426986	0.447338	0.447338	0.426986	0.426986	53.8619
300243	2019	35.4645	0.995524	34.469	53.31	9.7112	1.69915	20.7682	23	18.7954	2.19722	33.3333	1.5853	0.574802	0.588495	0.365472	4.61	24.7458	26.8	104.461	1.1543	209.202	15	1.84738	1.97051	2.05379	2.19068	0.320784	0.320784	0.338283	0.338283	0.320447	0.320447	53.3056
300243	2020	42.1065	0.711167	41.3954	45.98	9.43	2.62117	20.9987	23	17.1261	2.19722	33.3333	1.186	0.544377	0.623244	0.376149	4.84	27.5413	33.25	103.137	1.1018	188.951	15	2.65046	2.84085	3.04223	3.26076	0.363974	0.363974	0.377463	0.377463	0.363981	0.363981	45.9681
300243	2021	47.0462	23.3416	23.7045	37.28	8.3194	1.83427	21.247	23	15.0712	2.19722	33.3333	1.8896	0.900781	0.968879	0.419589	5.00502	29.659	27.98	123.38	1.2367	211.183	15	2.06056	2.15727	2.30473	2.41291	0.39189	0.39189	0.499101	0.499101	0.391971	0.391971	37.2736
300243	2022	51.816	19.7388	32.0772	36.82	5.0742	0.924991	21.3867	23	15.5428	2.19722	33.3333	1.1953	-0.0199588	0.132197	0.320319	5.43	29.5762	19.3	80.3425	1.0092	196.938	15	1.36026	1.43368	1.44315	1.52104	0.26316	0.26316	0.202258	0.202258	0.26308	0.26308	36.8068
300245	2016	24.077	0.251816	23.8251	39	5.7389	4.71172	20.7226	23	3.14813	2.19722	33.3333	2.2147	-0.246102	-0.34793	0.292697	11.55	28.3317	28.37	87.3718	0.4597	53.4218	15	3.83341	3.91994	4.95249	5.06428	0.182709	0.182709	0.155659	0.155659	0.183365	0.183365	38.9912
300245	2017	10.1314	0.173978	9.95743	40.15	2.8378	2.87949	21.1441	23	2.9294	1.94591	42.8571	7.162	0.116791	0.0624702	0.302274	10.42	22.1861	32.19	121.453	0.2851	51.4358	15	2.28374	2.30451	2.97603	3.00309	0.101287	0.101287	0.128073	0.128073	0.100773	0.100773	40.1521
300245	2018	9.7173	0.248619	9.46865	41.52	3.4721	1.74069	21.1583	23	2.63476	2.19722	33.3333	7.7273	-0.449893	-0.411911	0.232509	9.04	18.6858	27.43	92.2528	0.2526	55.289	15	1.69087	1.70713	1.83411	1.85174	0.180678	0.180678	0.165286	0.165286	0.181099	0.181099	41.5237
300245	2019	9.0514	0.426357	8.62501	34.45	1.1076	1.90572	21.1873	23	2.52598	2.07944	37.5	7.85	-0.606594	-0.546935	0.227043	9.32	14.6739	37.67	80.041	0.2693	59.2251	15	1.97876	1.9949	1.99623	2.01252	0.094648	0.094648	0.073539	0.073539	0.105821	0.105821	34.4464
300245	2020	10.8475	0.582435	10.265	32.61	1.7784	1.72859	21.2405	23	2.71482	2.07944	37.5	6.4274	-0.375582	-0.359387	0.241942	8.26	13.4154	45.16	84.6282	0.3012	65.1015	15	1.82239	1.83717	1.83707	1.85197	0.117389	0.117389	0.096923	0.096923	0.129907	0.129907	32.6165
300245	2021	13.9134	0.706455	13.2069	31.16	1.5673	1.63084	21.2955	23	3.12953	2.19722	33.3333	4.9965	-0.504629	-0.433865	0.240589	8.62	15.2332	43.9	79.5404	0.3143	59.703	15	1.75901	1.76499	1.76997	1.77599	0.118056	0.118056	0.091926	0.091926	0.10868	0.10868	31.1602
300245	2022	15.7029	0.503665	15.1992	31.03	-1.033	1.37321	21.2729	23	3.75253	2.19722	33.3333	4.1383	1.21531	0.976999	0.386273	9.03	15.621	50.51	172.282	0.3414	64.4705	15	1.52484	1.53052	1.53024	1.53594	-0.014281	-0.014281	-0.034169	-0.034169	0.010579	0.010579	31.0304
300246	2016	26.5513	1.88441	24.6669	48.36	14.3441	7.09411	20.3472	31	7.54587	2.19722	33.3333	2.011	0.186635	0.0194165	0.290837	5.71	20.5064	27.12	91.0655	0.938	63.2249	15	5.69083	7.03463	7.35962	9.09749	0.538737	0.538737	0.482788	0.482788	0.538737	0.538737	48.3507
300246	2017	30.7596	2.05445	28.7051	46.43	11.6429	3.76802	20.5004	31	7.87078	2.19722	33.3333	1.6059	0.16157	0.103907	0.288714	5.27	19.3828	20.8	100.319	0.9571	68.675	15	3.26856	4.05089	4.07561	5.05112	0.484057	0.484057	0.485939	0.485939	0.484034	0.484034	46.4164
300246	2018	32.2352	9.0629	23.1723	44.42	10.854	1.74862	20.6379	31	7.90494	2.19722	33.3333	1.8251	0.0428159	0.0159206	0.275739	5.73	16.3381	15.87	101.685	0.9467	79.8219	15	1.78995	2.14536	2.07097	2.48219	0.535549	0.535549	0.5461	0.5461	0.534794	0.534794	44.408
300246	2019	39.0672	11.9057	27.1615	44.49	10.3347	2.35209	20.684	31	8.48372	2.19722	33.3333	1.5776	0.00227074	0.0369184	0.287586	6.28	23.8531	12.83	100.314	0.8789	83.3462	15	2.28546	2.71514	2.74277	3.25842	0.500031	0.500031	0.501957	0.501957	0.499102	0.499102	44.4829
300246	2020	35.7357	11.18	24.5557	44.13	23.4256	2.36153	21.1977	31	8.60896	2.19722	33.3333	1.82	0.360154	0.436004	0.343958	4.49	28.5953	25.15	99.3355	1.087	127.957	15	2.26784	2.63887	2.71889	3.16371	1.99512	1.99512	1.99855	1.99855	2.05465	2.05465	44.1166
300246	2021	42.2869	13.3716	28.9153	41.63	4.9246	1.8564	21.2653	31	9.50663	2.19722	33.3333	1.2797	-0.0864017	-0.0336663	0.282478	7.1	29.3628	13.24	97.8438	0.6559	81.7242	15	1.95878	2.24263	2.27927	2.60956	0.460386	0.460386	0.448892	0.448892	0.424989	0.424989	41.6134
300246	2022	38.3957	13.6551	24.7406	37.37	1.3256	1.17632	21.6148	31	8.08106	2.19722	33.3333	1.8816	0.0736191	0.034381	0.274923	7.66	22.1387	10.47	116.021	0.5693	85.8998	15	1.44179	1.58592	1.56028	1.71625	0.139388	0.139388	0.159563	0.159563	0.14767	0.14767	37.3718
300247	2016	18.5809	0.582144	17.9987	39.14	5.3036	2.36349	21.7475	29	4.02911	2.19722	33.3333	1.8738	-0.362318	-0.516592	0.17195	5.08	13.2483	24.82	83.2106	0.258	29.24	15	1.90695	3.23357	2.54929	4.32278	0.093746	0.093746	0.069509	0.069509	0.111942	0.111942	39.1308
300247	2017	20.5747	1.43517	19.1395	38.52	3.0267	1.51237	21.8184	29	4.29111	2.19722	33.3333	1.7069	-0.242389	-0.230761	0.207994	4.29	12.7158	28.49	90.6007	0.4219	71.0237	15	1.50259	2.39274	1.71811	2.73595	0.081617	0.081617	0.072069	0.072069	0.082695	0.082695	38.5105
300247	2018	20.6795	1.11696	19.5626	41.06	-30.5358	1.36704	21.4257	29	6.59057	2.19722	33.3333	1.7019	-0.178357	-0.18617	0.227551	5.99	17.3724	20.12	100.483	0.4246	59.0426	15	1.43641	1.85932	1.57383	2.0372	-0.981832	-0.98122	-0.986469	-0.985853	-0.97156	-0.970953	41.0464
300247	2019	21.5074	1.12136	20.386	36.44	-31.263	2.00562	20.8495	29	11.1092	1.79176	33.3333	1.6572	-0.0686768	-0.0348514	0.243183	4.83	26.6293	16.25	100.248	0.4631	46.8047	15	1.99991	2.12014	2.2207	2.3542	-0.897876	-0.897876	-0.900108	-0.900108	-0.889472	-0.889472	36.4456
300247	2020	13.0956	0.878231	12.2174	30.68	-4.3592	2.25264	20.6789	29	13.4838	1.79176	33.3333	3.1526	0.363979	0.411133	0.289185	2.61	28.5111	36.48	105.068	0.4917	75.7115	15	2.38185	2.53736	2.3836	2.53921	-0.068756	-0.068756	-0.071628	-0.071628	-0.074846	-0.074846	30.6822
300247	2021	15.757	3.25134	12.5057	27.11	3.5659	3.63408	20.7452	29	13.8404	1.79176	33.3333	2.7558	0.204238	0.267099	0.26763	2.57	25.4511	30.05	101.393	0.5322	79.4121	15	3.78899	4.00657	3.79165	4.00938	0.039114	0.039114	0.039769	0.039769	0.037066	0.037066	27.1141
300247	2022	13.3156	2.7723	10.5433	26.45	12.0901	2.40507	20.8945	29	12.15	1.79176	33.3333	4.6365	0.138057	0.206331	0.249616	2.37	19.4256	36.08	100.566	0.4195	95.9253	15	2.53676	2.63651	2.53822	2.63803	0.165824	0.165824	0.166785	0.166785	0.208525	0.208525	26.439
300248	2016	32.9077	6.28517	26.6225	50.18	6.7327	5.10112	21.319	24	2.04791	2.07944	50	1.8634	-0.816599	-0.984193	0.189262	11.61	10.422	13.9	75.1767	0.4326	37.7618	15	3.51204	4.88545	5.4302	7.55372	0.263827	0.263797	0.188761	0.18874	0.263827	0.263797	50.1645
300248	2017	32.2663	4.32159	27.9447	49.4	7.1975	2.13335	21.4353	24	2.3013	2.19722	44.4444	1.8426	-0.940421	-0.854471	0.210013	13.65	9.93756	4.93	97.9149	0.3996	37.745	15	1.91684	2.58159	2.45602	3.30775	0.370531	0.370531	0.361966	0.361966	0.370531	0.370531	49.4031
300248	2018	30.6353	2.90742	27.7279	48.89	5.8381	1.54872	21.4696	24	2.62537	2.19722	44.4444	1.8235	-0.984568	-0.901627	0.223308	15.3	8.86364	8.31	98.073	0.4039	38.5648	15	1.56277	2.06991	1.85507	2.45707	0.202305	0.202305	0.197926	0.197926	0.202305	0.202305	48.8944
300248	2019	24.0399	1.82444	22.2154	44.13	8.1422	1.71247	21.559	24	2.72087	2.19722	44.4444	2.4049	-0.994131	-0.952307	0.232857	16.87	8.8704	4.84	100.635	0.4366	39.364	15	1.6306	2.14988	1.95287	2.57478	0.328353	0.328353	0.330705	0.330705	0.328353	0.328353	44.1258
300248	2020	18.7073	1.1775	17.5298	42.79	8.6445	1.85926	21.5541	24	3.18526	1.94591	42.8571	2.9222	-1.08376	-1.06434	0.253419	20.02	9.81237	6.31	101.109	0.4083	36.0318	15	1.87305	2.50006	2.04633	2.73135	0.384008	0.384008	0.388789	0.388789	0.384008	0.384008	42.7928
300248	2021	18.7947	0.632056	18.1627	43.56	7.4628	2.81162	21.6738	24	3.22565	1.94591	42.8571	2.8908	-1.0626	-1.09947	0.255297	20.66	9.58578	4.93	101.488	0.4165	36.6892	15	2.68232	3.48827	2.99956	3.90083	0.356743	0.356743	0.362534	0.362534	0.356743	0.356743	43.5589
300248	2022	19.0607	0.561547	18.4992	40.27	4.5353	1.5668	21.7173	24	3.48776	1.94591	42.8571	2.3505	-1.02533	-1.08228	0.265402	21.23	11.6505	5.53	101.984	0.4045	37.078	15	1.63725	2.17153	1.7574	2.33089	0.243353	0.243353	0.248627	0.248627	0.243353	0.243353	40.2611
300250	2016	9.8137	0.459937	9.35377	62	10.1285	4.04924	21.3221	25	1.33492	1.94591	42.8571	4.162	-0.990833	-1.13437	0.208048	15.66	4.53539	23.88	77.6362	0.3253	52.9476	15	2.48548	5.27064	4.14738	8.79482	0.592355	0.592355	0.45234	0.45234	0.592169	0.592169	62.0015
300250	2017	8.9364	0.257471	8.67895	59.96	4.4401	1.92273	21.3388	25	1.01329	1.94591	42.8571	4.5687	-2.16962	-1.85031	0.160821	19.03	3.98645	17.43	45.4788	0.2453	50.2456	15	1.547	2.95127	2.0121	3.83856	0.334353	0.334353	0.089919	0.089919	0.334632	0.334632	59.9529
300250	2018	14.4422	0.205546	14.2367	51.98	-16.4091	1.64648	21.1612	25	1.44377	1.94591	42.8571	4.1705	0.117996	0.0115836	0.365405	20.97	5.32911	26.36	172.282	0.2469	51.6351	15	1.47734	1.99397	1.7909	2.4172	-1.3251	-1.3251	-1.97411	-1.97411	-1.32538	-1.32538	51.9727
300250	2019	13.9878	0.069208	13.9186	46.8	3.076	2.33887	20.905	25	2.07178	1.94591	42.8571	3.1321	-0.826654	-0.798167	0.291264	19.39	5.22971	36.96	100.517	0.3535	59.8319	15	2.02119	2.89193	2.47875	3.54661	0.212251	0.212251	0.213385	0.213385	0.212672	0.212672	46.7882
300250	2020	26.6226	0.335157	26.2874	44.67	-31.263	2.4713	20.683	25	2.19748	1.94591	42.8571	2.1306	-1.25712	-1.21143	0.317312	26.81	5.98257	27.35	99.9369	0.3776	48.0271	15	2.23185	2.30324	2.73753	2.8251	-1.67705	-1.67705	-1.67602	-1.67602	-1.67853	-1.67853	44.6626
300250	2021	22.9299	1.11976	21.8101	41.57	8.0774	3.10007	20.6295	25	2.49686	1.94591	42.8571	2.3916	-0.860148	-0.880034	0.293769	20.35	7.30753	22.4	101.555	0.5205	54.2859	15	2.68715	2.78346	3.32937	3.44868	0.355238	0.355238	0.361005	0.361005	0.356298	0.356298	41.5855
300250	2022	26.8311	1.26795	25.5632	40.35	-14.3067	3.0104	20.4782	25	3.14096	1.94591	42.8571	2.1114	-1.30293	-1.37015	0.327785	29.51	8.32122	19.95	99.2376	0.4259	35.9817	15	2.64963	2.73504	3.27871	3.38441	-0.545203	-0.545203	-0.541174	-0.541174	-0.596709	-0.596709	40.3511
300251	2016	22.2101	12.9023	9.30788	72.73	9.5356	3.12935	22.937	24	1.12451	2.07944	37.5	3.2943	0.927527	0.68238	0.3065	2.04754	0.91961	57.4	97.4407	0.1997	636.512	15	3.20558	3.45385	3.35145	3.61102	0.252234	0.252234	0.245118	0.245118	0.097907	0.097907	72.7162
300251	2017	28.8587	17.324	11.5347	73.23	8.1467	2.57952	23.1985	24	0.606892	2.07944	37.5	1.9947	0.204668	0.195481	0.248759	2.41219	0.91961	57.56	81.593	0.1753	446.357	15	2.75248	2.80594	2.86811	2.92382	0.279933	0.279933	0.228255	0.228255	0.142186	0.142186	73.2226
300251	2018	20.3162	9.24718	11.069	73.04	17.1568	2.05561	23.1071	24	0.518626	2.19722	33.3333	2.7382	0.630666	0.674759	0.290162	0.661193	0.91961	79.28	99.8098	0.1312	396.684	25	2.17695	2.18031	2.25878	2.26225	0.465679	0.465679	0.464426	0.464426	0.303698	0.303698	73.0363
300251	2019	18.2977	0.502259	17.7954	73.78	10.4526	3.15008	23.1202	24	0.518626	2.19722	33.3333	1.8602	0.809771	0.779597	0.30864	0.508793	0.91961	74.82	99.9103	0.2592	470.79	15	3.21395	3.21917	3.33306	3.33848	0.322678	0.322678	0.322338	0.322338	0.278853	0.278853	73.7785
300251	2020	7.9049	0.937776	6.96708	71.62	3.1198	3.60379	23.0082	24	0.564903	2.19722	33.3333	4.3831	0.357686	0.336305	0.247746	1.51601	0.91961	74.6	98.1456	0.1114	216.245	15	3.54603	3.55233	3.68284	3.68939	0.098209	0.098209	0.096165	0.096165	0.079329	0.079329	71.6205
300251	2021	8.6656	1.44915	7.21643	72.03	-2.8558	3.59723	23.0727	24	0.524486	2.19722	33.3333	4.6638	0.4414	0.499276	0.263037	1.62702	0.91961	72.04	110.348	0.115	229.407	15	3.54948	3.55523	3.68388	3.68984	-0.107173	-0.107173	-0.115917	-0.115917	-0.082193	-0.082193	72.0086
300251	2022	8.862	1.71438	7.14761	71.06	-7.6738	2.80168	22.928	24	0.655296	2.19722	33.3333	3.8396	0.0526844	0.163111	0.228591	2.47568	0.91961	69.31	100.435	0.0962	130.607	15	2.79598	2.80118	2.8903	2.89568	-0.246711	-0.246711	-0.247785	-0.247785	-0.191396	-0.191396	71.0455
300252	2016	44.2676	1.86069	42.4069	66.6	8.8979	3.24987	22.1253	22	3.35514	1.94591	42.8571	1.5134	0.205851	0.0410993	0.26928	5.05	10.5252	46.77	94.3993	0.6292	83.0626	15	2.61299	2.76527	3.69255	3.90775	0.489749	0.489749	0.457672	0.457672	0.495475	0.495475	66.5921
300252	2017	55.8815	3.85314	52.0283	62.01	5.0289	1.25546	22.4949	22	2.90075	1.94591	42.8571	1.0687	0.0420793	0.00588404	0.248602	4.35	9.57096	49.61	93.7642	0.4599	81.1667	15	1.54482	1.65979	1.81428	1.9493	0.364728	0.364728	0.336326	0.336326	0.364323	0.364323	62.0185
300252	2018	50.6318	2.04023	48.5915	62.05	4.9211	1.24048	22.348	22	4.58373	1.94591	42.8571	1.1525	0.0156798	0.00931117	0.289644	7.84	15.3379	46.68	99.9836	0.4733	77.5656	15	1.50547	1.64032	1.7468	1.90326	0.268318	0.268318	0.268266	0.268266	0.274411	0.274411	62.0494
300252	2019	53.2317	3.92363	49.3081	59.23	3.1733	1.00264	22.3859	22	5.46042	1.94591	42.8571	1.0366	-0.079933	-0.0487837	0.290943	7.96	16.1149	47.2	92.8091	0.5173	90.1618	15	1.36248	1.46421	1.53496	1.64957	0.156528	0.156528	0.146722	0.146722	0.103705	0.103705	59.2341
300252	2020	56.8029	3.65486	53.148	59.3	-0.046	1.00184	22.4383	22	6.62887	1.94591	42.8571	0.8442	-0.192831	-0.154399	0.281629	9.4	18.7791	42.11	97.2666	0.3621	60.0465	15	1.40598	1.51045	1.56987	1.68652	-0.11456	-0.11456	-0.110542	-0.110542	-0.112446	-0.112446	59.3069
300252	2021	54.5917	4.2333	50.3584	55.08	2.4666	0.977732	22.3844	22	8.3335	2.19722	33.3333	0.9076	-0.384516	-0.294417	0.251253	6.99	16.9797	40.05	78.7396	0.5052	74.3283	15	1.37321	1.48241	1.52365	1.64481	0.092719	0.092719	0.068499	0.068499	0.08511	0.08511	55.0892
300252	2022	64.2592	4.69561	59.5635	49.87	-7.1093	0.781318	22.4178	22	9.77103	2.19722	33.3333	0.81	-0.129659	-0.0938998	0.306918	10.62	21.8592	41.3	99.7765	0.398	77.5896	15	1.32487	1.42955	1.42391	1.53642	-0.679883	-0.679883	-0.678118	-0.678118	-0.783215	-0.783215	49.8717
300253	2016	28.0864	3.31771	24.7687	46.96	23.1955	4.76169	21.9312	20	1.26692	1.94591	42.8571	1.7265	-0.976379	-1.06023	0.181103	13.56	2.81647	9.61	88.7286	0.3757	34.7081	15	3.98715	4.71431	5.10952	6.04138	0.63701	0.63701	0.557286	0.557286	0.63701	0.63701	46.9479
300253	2017	28.3737	2.60918	25.7645	44.91	7.3618	2.90573	22.0349	20	0.957641	1.94591	42.8571	1.683	-1.18403	-1.0598	0.254368	20.09	12.5707	6.68	100.46	0.3411	33.3174	15	2.56181	3.02676	3.18947	3.76832	0.142908	0.142908	0.14364	0.14364	0.142908	0.142908	44.9025
300253	2018	22.7216	1.90057	20.821	43.9	7.9648	4.77019	22.1672	20	1.08345	1.94591	42.8571	2.1637	-1.16272	-1.0583	0.257402	20.22	13.0339	6.07	100.245	0.362	33.925	15	4.0629	4.72248	4.9974	5.80869	0.189183	0.189142	0.18965	0.189609	0.189183	0.189142	43.9035
300253	2019	23.6537	2.04368	21.61	42.71	8.8735	4.80254	22.3562	20	1.14498	1.94591	42.8571	2.1975	-1.02995	-0.982163	0.273614	20.23	15.856	7.19	99.973	0.4079	39.3242	10	4.24813	5.10206	5.03931	6.05228	0.241045	0.241028	0.240977	0.240961	0.241045	0.241028	42.7053
300253	2020	22.1706	1.87618	20.2945	42.88	9.8683	6.17112	22.5245	20	1.16709	1.94591	42.8571	2.5276	-1.07834	-1.05254	0.265874	20.76	13.2981	4.61	101.01	0.4056	42.8141	10	5.39568	6.43205	6.40108	7.63056	0.236437	0.236357	0.239016	0.238935	0.236437	0.236357	42.8816
300253	2021	30.9872	13.9951	16.9921	43.85	6.0214	4.79795	22.7377	20	1.21567	1.94591	42.8571	3.1731	-0.965675	-0.995348	0.266552	19.96	14.4904	5.8	100.4	0.4058	43.8559	10	4.46614	5.33616	5.10879	6.104	0.164802	0.164802	0.165498	0.165498	0.164802	0.164802	43.8571
300253	2022	34.4568	14.2261	20.2307	33.8	1.0125	2.8227	22.7802	20	1.34876	1.94591	42.8571	2.6631	-0.954914	-1.00777	0.264693	20.22	12.7384	5.35	102.493	0.4038	44.8111	10	2.8654	3.33514	3.16727	3.68649	0.006777	0.006777	0.007224	0.007224	0.006777	0.006777	33.8001
300255	2016	26.9029	3.39139	23.5115	63.62	8.4491	2.35833	21.8649	24	4.02615	2.07944	37.5	1.5102	0.0781772	-0.0124555	0.262856	6.19	23.4889	21.43	97.4004	0.4097	159.092	15	2.04094	2.14999	2.62736	2.76774	0.190718	0.190718	0.185041	0.185041	0.169495	0.169495	63.6244
300255	2017	31.0097	8.69041	22.3193	60.99	7.8958	1.67656	21.9846	24	4.46482	2.07944	37.5	1.6453	-0.0654517	-0.0553142	0.25729	6.52	22.4431	15.47	98.8551	0.4263	175.763	15	1.64335	1.73935	1.98666	2.10272	0.216385	0.216385	0.213467	0.213467	0.171165	0.171165	60.9685
300255	2018	34.3789	6.10135	28.2775	59.44	5.637	0.994584	22.07	24	4.9427	1.60944	40	1.3984	-0.0947419	-0.0700455	0.261773	7.2	20.9774	15.52	100.742	0.4482	176.187	15	1.23384	1.29694	1.33837	1.40682	0.141408	0.141408	0.142768	0.142768	0.20785	0.20785	59.4375
300255	2019	30.9522	0.816549	30.1356	57.76	7.8009	1.29007	22.0951	24	5.83813	1.60944	40	0.9479	-0.0262029	0.000135354	0.286368	7.89	24.0003	14.06	100.475	0.532	206.528	15	1.43717	1.50462	1.59959	1.67466	0.237899	0.237899	0.239227	0.239227	0.241108	0.241108	57.741
300255	2020	37.601	6.71961	30.8814	57.69	8.3551	1.26365	22.2433	24	5.99108	1.60944	40	0.7878	0.0575432	0.0726726	0.287882	7.18	21.9689	17.39	102.533	0.5552	207.714	15	1.46638	1.55304	1.63966	1.73656	0.268609	0.268609	0.27678	0.27678	0.281421	0.281421	57.6937
300255	2021	40.8052	7.39299	33.4122	56.56	6.5847	1.46464	22.37	24	5.99121	1.79176	33.3333	0.6479	-0.0179005	0.0440822	0.288665	7.4	19.3435	17.82	100.61	0.6081	227.263	15	1.63609	1.72856	1.8727	1.97853	0.247347	0.247347	0.249047	0.249047	0.234117	0.234117	56.563
300255	2022	49.4015	19.7792	29.6223	52.68	1.9449	0.848871	22.521	24	5.91641	1.79176	33.3333	0.82	-0.0672718	-0.0738058	0.268466	8.99	18.3054	12.19	112.896	0.4162	164.061	15	1.34191	1.40368	1.34289	1.4047	0.010863	0.010863	0.013361	0.013361	0.006203	0.006203	52.683
300258	2016	28.8954	4.07847	24.8169	65.94	12.7886	2.90234	21.439	32	23.183	2.07944	37.5	0.9309	0.766623	0.669325	0.395979	5.56	56.2827	51.57	93.1392	0.4668	56.8018	15	3.02711	3.30596	3.1913	3.48528	0.470829	0.470829	0.431222	0.431222	0.470829	0.470829	65.9208
300258	2017	30.2796	2.39549	27.8841	62.84	13.9526	2.53929	21.5949	32	24.9084	1.94591	42.8571	0.9612	0.903902	0.842608	0.412573	5.05	53.9504	57.04	100.03	0.5089	70.0286	15	2.70406	2.94184	2.84208	3.092	0.618109	0.618109	0.618332	0.618332	0.618109	0.618109	62.8227
300258	2018	32.6054	8.71127	23.8941	63.94	12.5058	1.77854	21.7475	32	26.2507	1.94591	42.8571	0.991	0.86603	0.772776	0.396712	4.85	47.0854	61.79	98.8304	0.489	74.8774	15	2.02654	2.15248	2.1046	2.23539	0.638728	0.638728	0.629947	0.629947	0.638728	0.638728	63.9346
300258	2019	37.7148	12.1886	25.5263	66.44	7.801	1.39836	21.8991	32	27.1291	1.94591	42.8571	1.011	0.830376	0.854798	0.409486	4.97	53.7756	60.81	100.651	0.408	73.5174	15	1.72128	1.791	1.77551	1.84742	0.429286	0.429286	0.432706	0.432706	0.431665	0.431665	66.4315
300258	2020	28.7872	6.76501	22.0222	59.28	5.8509	1.83466	22.1687	32	25.1086	1.94591	42.8571	1.6133	0.511652	0.619175	0.388682	6.75	48.8497	58.87	99.2079	0.3215	66.8035	15	1.87837	1.95236	2.12253	2.20614	0.322893	0.322893	0.319814	0.319814	0.32312	0.32312	58.7775
300258	2021	33.0766	4.82992	28.2466	55.76	5.1707	1.31219	22.2715	32	27.1969	1.94591	42.8571	1.1567	0.541395	0.601322	0.36175	5.15	46.6201	51.41	100.186	0.3182	76.98	15	1.60898	1.67629	1.64295	1.71168	0.357018	0.357018	0.357784	0.357784	0.356687	0.356687	55.759
300258	2022	38.0321	2.7986	35.2335	55.01	6.1898	1.03585	22.4113	32	27.9202	1.94591	42.8571	0.8152	0.448362	0.509241	0.352979	5.65	43.2069	48.15	99.4094	0.3576	86.0673	15	1.40055	1.46181	1.41617	1.47811	0.514398	0.514398	0.510937	0.510937	0.516025	0.516025	55.0161
300259	2016	13.0257	1.36785	11.6579	62.91	7.7271	2.71297	21.4386	24	2.7128	2.19722	33.3333	5.8347	-0.41395	-0.563375	0.173359	5.51	17.0545	14.09	81.9135	0.329	38.6513	15	1.8764	1.98734	2.84322	3.01133	0.206513	0.206513	0.163872	0.163872	0.206513	0.206513	62.9206
300259	2017	15.644	0.822507	14.8215	63.15	8.7585	2.21416	21.5583	24	4.53282	2.19722	33.3333	4.1551	-0.401431	-0.365098	0.200883	6.19	18.0304	13.12	96.0633	0.3425	48.464	15	1.84388	1.99638	2.3706	2.56665	0.322503	0.322503	0.30786	0.30786	0.322503	0.322503	63.1699
300259	2018	19.3885	1.46296	17.9255	56.5899	7.3442	1.3144	21.6269	24	5.18127	2.19722	33.3333	3.4989	-0.486234	-0.458461	0.195386	6.95	16.1054	10.18	94.9088	0.3583	55.9356	15	1.31318	1.40537	1.50828	1.61417	0.133509	0.133509	0.125855	0.125855	0.133483	0.133483	56.592
300259	2019	19.4196	1.22448	18.1951	53.17	12.2686	1.83376	21.7512	24	5.63077	2.19722	33.3333	3.5156	-0.386944	-0.351808	0.207487	6.59	15.4771	8.54	98.429	0.4486	81.2685	15	1.60908	1.74765	2.02796	2.2026	0.24041	0.24041	0.236057	0.236057	0.239532	0.239532	53.177
300259	2020	17.9632	1.31098	16.6522	53.54	15.0561	1.84598	21.8755	24	5.15363	2.19722	33.3333	4.3047	-0.427249	-0.440924	0.193694	7.09	11.5924	8	100.139	0.4008	75.3155	15	1.71025	1.80903	2.02561	2.14261	0.331737	0.331737	0.332272	0.332272	0.346174	0.346174	53.5411
300259	2021	15.8854	1.11012	14.7752	51.65	13.7257	1.82754	21.9365	24	5.63018	2.19722	33.3333	4.5608	-0.495253	-0.471098	0.193848	7.59	10.4165	9.59	99.532	0.3655	88.2531	15	1.68566	1.77591	1.98639	2.09275	0.352095	0.352095	0.350262	0.350262	0.350461	0.350461	51.6502
300259	2022	16.4345	0.92873	15.5058	51.48	7.5781	1.13038	21.9575	24	6.27568	2.19722	33.3333	4.1618	-0.509787	-0.483455	0.192833	7.68	13.0074	7.22	98.969	0.3299	86.0839	15	1.20445	1.26634	1.29473	1.36126	0.209935	0.209935	0.207529	0.207529	0.210525	0.210525	51.4856
300260	2016	34.152	4.47216	29.6799	73.47	2.1766	3.32826	20.7321	24	23.0519	1.94591	42.8571	0.8412	0.242682	0.187004	0.270688	3.65	37.0574	17.06	100.07	0.4845	42.4119	15	2.3312	2.48443	3.66978	3.911	0.09639	0.09639	0.096477	0.096477	0.12438	0.12438	73.4703
300260	2018	62.1686	10.2094	51.9592	74.07	4.5414	0.932922	21.3812	24	20.0261	2.19722	33.3333	0.5847	0.18541	0.136303	0.270003	3.6	29.4118	12.82	98.4124	0.762	61.5333	15	1.34917	1.50292	1.55461	1.73176	0.189732	0.189732	0.186719	0.186719	0.194785	0.194785	74.0666
300260	2019	64.887	14.2336	50.6534	74.52	4.8132	1.00199	21.587	24	18.8054	2.19722	33.3333	0.7314	0.00595097	0.0382769	0.257434	4.45	23.1309	19.07	99.1574	0.6448	68.3365	15	1.4083	1.53366	1.65086	1.79782	0.307508	0.307508	0.304689	0.304689	0.32108	0.32108	74.5084
300260	2020	52.055	7.63341	44.4216	63.37	5.1521	1.63167	21.5691	24	21.1088	2.19722	33.3333	0.7057	0.0421415	0.0756591	0.263939	4.9	22.8024	24.23	102.01	0.5628	68.694	15	1.77208	1.93092	2.15222	2.34513	0.362945	0.362945	0.370801	0.370801	0.349379	0.349379	63.3778
300260	2021	56.6136	8.59602	48.0175	66.24	8.5497	3.63509	21.8016	24	18.9969	2.19722	33.3333	0.6321	0.11563	0.190926	0.278946	3.62	23.4773	23.72	98.5629	0.7797	84.3009	15	3.13227	3.34844	4.20122	4.49116	0.750798	0.750798	0.738268	0.738268	0.749327	0.749327	66.2466
300260	2022	56.4095	9.19858	47.2109	63.88	13.1137	4.12922	22.0266	24	17.3515	2.19722	33.3333	0.5816	0.17554	0.223847	0.281034	3.66	23.5456	19.37	101.68	0.7914	107.16	15	3.49452	3.68415	4.69332	4.94799	1.52266	1.52266	1.55197	1.55197	1.53351	1.53351	63.8868
300261	2016	44.5098	2.00325	42.5065	71.01	2.0546	2.73952	21.3627	18	10.7443	2.19722	33.3333	0.6106	0.367219	0.239474	0.370584	9.17	45.3527	54.27	85.5742	0.3808	64.668	15	3.07421	3.40495	3.18462	3.52724	0.036933	0.036933	0.032039	0.032039	0.036933	0.036933	71.0179
300261	2017	38.6833	4.63854	34.0447	70.39	3.8761	1.7728	21.8815	18	9.08383	2.19722	33.3333	1.2998	0.557867	0.496845	0.363948	6.63	30.7832	61.28	100.11	0.4756	112.566	15	1.90836	2.08267	2.15963	2.3569	0.115817	0.115817	0.11595	0.11595	0.116096	0.116096	70.3869
300261	2018	42.8173	6.03315	36.7841	69.05	7.0064	1.36235	22.0137	18	11.0446	2.19722	33.3333	0.9913	0.831317	0.75657	0.392536	5.94	33.3839	61.93	108.422	0.5296	146.444	15	1.62423	1.92169	1.79052	2.11844	0.191453	0.191453	0.209429	0.209429	0.184029	0.184029	69.0419
300261	2019	41.9517	3.77426	38.1775	58.42	4.1203	1.15466	21.9984	18	13.523	2.19722	33.3333	0.9066	1.44504	1.36549	0.453671	6.42	34.0057	65.47	151.216	0.4615	140.814	15	1.55351	1.83738	1.57418	1.86182	0.108603	0.108603	0.16869	0.16869	0.107751	0.107751	58.4237
300261	2020	45.3902	7.76643	37.6238	50.78	5.8916	1.40729	22.1004	18	14.9621	2.19722	33.3333	0.9799	0.732606	0.814001	0.399607	5.99	30.3679	65.1	110.182	0.5312	185.665	15	1.84484	2.15159	1.86119	2.17066	0.179145	0.179145	0.198829	0.198829	0.180043	0.180043	50.7869
300261	2021	39.8921	8.31307	31.579	47.56	6.5929	4.84942	22.0599	18	18.4363	2.19722	33.3333	1.068	0.539767	0.61997	0.375988	6.03	30.9297	57.02	101.146	0.5333	194.347	15	5.17909	6.04544	5.24834	6.12628	0.202957	0.202957	0.205558	0.205558	0.187942	0.187942	47.5552
300261	2022	37.3883	7.75434	29.6339	44.33	7.1383	2.65075	22.1117	18	20.2444	2.19722	33.3333	1.0721	0.522274	0.609482	0.378743	6.64	29.6655	58.52	103.238	0.5121	192.772	15	2.9695	3.46525	3.02463	3.52958	0.227896	0.227896	0.236116	0.236116	0.233434	0.233434	44.3317
300262	2016	43.3732	7.72977	35.6435	60.07	8.2819	2.132	21.9941	25	1.74367	1.94591	42.8571	1.283	0.906415	0.676431	0.323481	1.86	3.9405	90.19	97.7651	0.3864	252.505	25	1.80912	1.94432	2.56573	2.75747	0.310086	0.310086	0.300845	0.300845	0.308458	0.308458	60.0622
300262	2017	51.4787	23.6123	27.8665	59.09	5.7831	1.36913	22.213	25	1.88502	1.94591	42.8571	1.2766	0.240272	0.205651	0.260185	2.35	4.34843	78.97	82.2141	0.2275	208.274	25	1.60136	1.69212	1.88392	1.9907	0.193803	0.193803	0.140684	0.140684	0.184933	0.184933	59.0781
300262	2018	56.8191	25.5192	31.2999	58.01	4.7773	0.679024	22.4038	25	1.69809	1.94591	42.8571	1.0454	0.305695	0.300125	0.254588	2.39	3.72362	66.77	101.287	0.2253	172.543	25	1.16819	1.22045	1.24721	1.30301	0.17137	0.17137	0.17427	0.17427	0.181993	0.181993	58.0219
300262	2019	60.5352	24.5894	35.9458	56.66	2.8901	0.555516	22.4893	25	1.83284	1.94591	42.8571	0.6962	-0.822314	-0.721597	0.16043	3.98	4.98775	61.89	45.4788	0.1412	102.972	15	1.11014	1.167	1.16087	1.22033	0.010333	0.010333	-0.05082	-0.05082	0.004209	0.004209	56.6655
300262	2020	66.0958	19.2581	46.8376	53.95	-7.7212	0.493817	22.3787	25	2.30817	1.94591	42.8571	0.4351	-0.165599	-0.16907	0.220171	5.95	6.27341	53.91	98.5308	0.0962	62.0008	15	1.10595	1.16822	1.15478	1.2198	-0.722529	-0.722529	-0.710464	-0.710464	-0.744854	-0.744854	53.9532
300262	2021	80.4666	12.8798	74.1447	46.27	-27.4189	0.660174	22.0806	25	2.94856	1.94591	42.8571	0.4351	-0.724455	-0.755849	0.41963	28.3	9.7503	93.15	95.1882	0.0962	23.5737	15	1.39231	1.48428	1.53042	1.63151	-1.97301	-1.97301	-1.97411	-1.97411	-2.00304	-2.00304	46.2619
300262	2022	80.4666	25.2236	72.1437	46.06	-6.3885	0.503599	21.998	25	3.82882	1.94591	42.8571	0.4351	-0.686211	-0.592962	0.165323	6.27	10.0747	29.03	84.9399	0.0962	45.5337	15	1.47608	1.57225	1.47727	1.57353	-0.610148	-0.610148	-0.521313	-0.521313	-0.592241	-0.592241	46.0563
300263	2016	25.7089	2.6965	23.0124	67.2	0.6655	1.9592	21.9227	29	3.13341	2.19722	33.3333	1.7416	-0.685852	-1.03824	0.111072	4.24	15.2993	14.88	45.4788	0.2341	82.6239	15	1.67325	1.98926	2.21629	2.63485	0.018427	0.018427	0.003257	0.003257	0.01851	0.01851	67.1943
300263	2017	29.1168	2.45187	26.6649	61.04	2.0534	1.7329	22.0193	29	3.75643	2.19722	33.3333	1.5127	-0.23436	-0.216191	0.196609	4.07	17.5354	15.72	96.2662	0.3064	90.5359	15	1.60844	2.08255	2.02407	2.62069	0.063653	0.063653	0.060714	0.060714	0.063552	0.063552	61.0215
300263	2018	36.4745	4.67768	31.7968	53.9	4.2958	0.823984	22.2144	29	3.83729	2.19722	33.3333	1.2247	0.0744271	0.0540306	0.234985	3.73	16.5002	26.8	103.079	0.398	110.358	15	1.11657	1.41064	1.18873	1.5018	0.162533	0.162533	0.168283	0.168283	0.162619	0.162619	53.8928
300263	2019	35.6425	3.29192	32.3506	44.19	5.6726	1.06851	22.2673	29	4.33137	2.19722	33.3333	1.2456	-0.146696	-0.123133	0.221132	4.94	16.33	15.57	101.185	0.4106	121.186	15	1.31299	1.64984	1.42494	1.7905	0.226027	0.226027	0.229182	0.229182	0.226063	0.226063	44.1818
300263	2020	45.8444	1.83476	44.0097	36.43	6.0734	1.18285	22.3842	29	4.48353	2.19722	33.3333	0.8356	-0.107132	-0.105927	0.232919	5.8	15.2477	23.7	102.599	0.3667	108.842	15	1.51256	1.85987	1.64129	2.01817	0.275702	0.275702	0.283767	0.283767	0.27558	0.27558	36.4342
300263	2021	47.1508	17.1651	29.9857	36.92	6.2865	1.48292	22.562	29	4.2595	2.19722	33.3333	1.3864	-0.131937	-0.0863326	0.2327	5.3	15.6607	23.66	100.357	0.3824	123.827	15	1.80146	2.18793	1.95442	2.37371	0.336013	0.336013	0.337329	0.337329	0.335964	0.335964	36.9179
300263	2022	47.4426	17.2361	30.2065	34.18	2.5309	1.05152	22.5297	29	5.0466	2.19722	33.3333	1.4305	-0.240506	-0.192082	0.214787	5.37	16.9882	12.68	99.7659	0.3718	124.653	15	1.44894	1.70137	1.52596	1.79181	0.089421	0.089421	0.089145	0.089145	0.089576	0.089576	34.1704
300265	2016	53.8366	1.4175	52.4191	74.39	8.9841	2.45512	21.4301	22	13.4299	1.94591	42.8571	1.2352	0.279328	0.0949707	0.284001	4.39	19.7979	28.03	90.1014	0.8708	113.591	15	2.99086	3.13852	2.99349	3.14128	0.363693	0.363693	0.327155	0.327155	0.363789	0.363789	74.377
300265	2017	53.1813	4.73759	48.4437	70.39	3.9236	1.43258	21.4704	22	14.5983	1.94591	42.8571	1.2036	0.301926	0.23891	0.288887	4.26	21.1843	28.1	102.198	0.7329	110.61	15	1.96228	2.1017	1.96439	2.10397	0.134625	0.134625	0.137977	0.137977	0.135508	0.135508	70.3849
300265	2018	54.9556	4.19962	50.756	70.51	3.8016	1.18741	21.5497	22	14.8993	1.94591	42.8571	1.1678	0.180662	0.154363	0.272183	4.27	18.7659	21.48	102.428	0.7311	125.64	15	1.73535	1.84745	1.73697	1.84917	0.12261	0.12261	0.125954	0.125954	0.118884	0.118884	70.5148
300265	2019	54.9537	13.3504	41.6034	70.42	3.6074	1.03018	21.6486	22	16.7037	1.94591	42.8571	1.4389	0.227265	0.244805	0.286041	4.29	21.7608	31.77	102.549	0.614	113.009	15	1.57845	1.69455	1.57972	1.69591	0.100159	0.100159	0.103505	0.103505	0.11376	0.11376	70.4209
300265	2020	44.9881	5.07402	39.9141	61.08	4.4398	1.56531	21.644	22	18.209	1.94591	42.8571	1.5117	0.11298	0.136244	0.264461	4.18	21.702	22.39	101.676	0.5831	119.597	15	2.01279	2.15697	2.0152	2.15955	0.182251	0.182251	0.185754	0.185754	0.175912	0.175912	61.0631
300265	2021	47.3958	4.10292	43.2929	58.36	3.7319	1.52224	21.6719	22	19.5886	1.94591	42.8571	1.3836	0.15111	0.233577	0.28957	4	22.5202	25.42	97.9064	0.7551	145.572	15	1.99529	2.1321	1.9962	2.13307	0.149758	0.149758	0.146137	0.146137	0.158546	0.158546	58.3604
300265	2022	49.3709	6.85734	42.5136	58.63	4.732	1.03815	21.7623	22	19.7299	1.94591	42.8571	1.3707	0.125259	0.190907	0.278963	4.08	19.5431	20.92	100.766	0.7703	150.297	15	1.53135	1.62403	1.53186	1.62456	0.238676	0.238676	0.240712	0.240712	0.227479	0.227479	58.6429
300266	2016	50.4552	2.53087	47.9243	53.51	6.6704	4.6294	22.5198	32	3.35053	2.19722	33.3333	0.7854	0.241825	0.071983	0.248089	3.59	9.94951	35.94	94.45	0.5315	185.592	15	4.26708	5.1693	5.13395	6.21946	0.367656	0.367656	0.341662	0.341662	0.367656	0.367656	53.5184
300266	2017	58.6155	11.0832	47.5323	52.69	6.0933	2.97109	22.9722	32	2.62508	2.19722	33.3333	0.5866	-0.148957	-0.155726	0.209381	4.52	6.43054	21.34	96.8708	0.391	215.022	15	3.20819	3.83629	3.55724	4.25367	0.346014	0.346014	0.333754	0.333754	0.346014	0.346014	52.6937
300266	2018	70.3521	15.7465	54.6057	46.77	-12.1159	0.590653	22.9586	32	3.11113	2.19722	33.3333	0.5185	-0.185587	-0.153812	0.207543	4.84	8.1028	27.86	99.942	0.246	163.342	25	1.27491	1.40316	1.29418	1.42436	-0.812832	-0.812832	-0.812365	-0.812365	-0.812832	-0.812832	46.7637
300266	2019	73.5324	18.9448	54.5876	45.07	1.7416	0.51629	23.0875	32	3.10925	2.19722	33.3333	0.4957	-0.0415229	-0.0328742	0.217654	4.05	8.09599	39.61	100.81	0.2075	139.635	25	1.24912	1.37394	1.25161	1.37669	0.022052	0.022052	0.02239	0.02239	0.022052	0.022052	45.0658
300266	2020	80.4542	28.5505	51.9038	41.14	-4.4433	0.46221	23.1515	32	3.21492	2.19722	33.3333	0.6741	0.25134	0.258966	0.272531	4.04	8.73185	65.85	99.6501	0.2229	159.732	25	1.2641	1.38253	1.26675	1.38543	-0.340542	-0.340542	-0.33926	-0.33926	-0.359399	-0.359399	41.132
300266	2021	80.4666	28.4955	53.1007	38.8	0.4211	0.513835	23.2017	32	3.30706	2.19722	33.3333	0.6373	-0.220987	-0.141904	0.215066	4.05	7.53874	48.99	86.9186	0.2009	145.475	25	1.32615	1.43215	1.3298	1.43608	-0.018427	-0.01842	-0.01481	-0.014804	-0.018427	-0.01842	38.7991
300266	2022	80.4666	28.9556	56.4619	39.11	-4.0895	0.44444	23.1486	32	3.76585	2.19722	33.3333	0.5237	-0.312093	-0.236651	0.188297	4.42	7.39928	35.8	97.2031	0.1166	98.9419	25	1.29547	1.39278	1.29862	1.39616	-0.359967	-0.359688	-0.349312	-0.349041	-0.359967	-0.359688	39.116
300267	2016	7.7716	1.30894	6.46262	76.19	16.7464	4.96313	22.4129	21	6.75682	2.19722	33.3333	4.2425	0.544941	0.427532	0.312614	3.26	37.5212	28.62	95.6632	0.5304	159.353	15	3.11779	3.29935	5.02604	5.31872	0.379401	0.379401	0.36125	0.36125	0.402934	0.402934	76.1923
300267	2017	5.391	1.112	4.38669	71.24	10.5979	2.42678	22.4672	21	8.33476	2.19722	33.3333	8.2593	0.528634	0.486794	0.309606	2.79	35.4243	26.89	99.764	0.5078	191.461	15	1.79348	1.89057	2.48069	2.61499	0.249587	0.249587	0.248911	0.248911	0.219019	0.219019	71.2406
300267	2018	6.7683	2.15339	4.61489	67.65	4.4686	1.31626	22.5231	21	9.86165	2.19722	33.3333	7.7591	0.999766	0.859818	0.333451	2.4	42.1217	17.94	129.311	0.4001	158.551	15	1.25265	1.31266	1.38395	1.45024	0.102138	0.102138	0.140455	0.140455	0.130101	0.130101	67.6508
300267	2019	5.7085	1.54835	4.38669	63.33	2.8013	1.73233	22.5387	21	11.8005	2.19722	33.3333	7.5234	0.6558	0.674784	0.325745	2.01	45.7429	18.41	105.012	0.4502	213.401	15	1.54071	1.64927	1.78942	1.9155	0.07515	0.07515	0.079411	0.079411	0.084534	0.084534	63.3218
300267	2020	11.5052	0.9426	10.5626	63.38	3.444	1.32638	22.6022	21	13.1171	2.19722	33.3333	2.7753	0.562427	0.61306	0.311574	2.02	47.142	17.89	107.586	0.3754	144.293	15	1.30394	1.42284	1.44144	1.57286	0.092736	0.092736	0.100522	0.100522	0.028176	0.028176	63.3775
300267	2021	10.2776	1.09262	9.18498	57.07	-14.0214	1.79985	22.4156	21	18.0465	2.19722	33.3333	2.4685	0.446149	0.524665	0.311329	2.19	44.462	30.11	96.7806	0.3732	138.666	15	1.62149	1.76492	1.90263	2.07093	-0.387003	-0.387003	-0.373801	-0.373801	-0.406838	-0.406838	57.0755
300267	2022	13.74	1.35143	12.3886	56.87	0.3613	1.25046	22.4907	21	19.4724	1.94591	42.8571	1.7505	0.172367	0.31576	0.300939	2.57	52.7327	26.38	79.4039	0.3314	124.953	15	1.2671	1.36404	1.38786	1.49403	0.017886	0.017886	0.016153	0.016153	0.090229	0.090229	56.8781
300270	2016	30.5732	3.34017	27.233	65.12	5.2309	4.59595	20.6188	24	3.676	1.94591	42.8571	1.8902	-0.784772	-1.12709	0.205472	12.47	7.90696	45.48	48.223	0.3521	63.7487	15	3.10139	3.13372	4.90168	4.95279	0.156646	0.156646	0.072649	0.072649	0.156646	0.156646	65.1115
300270	2017	38.9478	6.5343	32.4135	63.79	4.777	3.22967	20.8272	24	3.17129	1.94591	42.8571	1.244	0.171458	0.148663	0.339559	9.56	23.5942	59.03	98.0333	0.4037	88.0206	15	2.44753	2.4642	3.61915	3.64379	0.161098	0.161098	0.157667	0.157667	0.161098	0.161098	63.7812
300270	2018	30.808	3.19212	27.6158	65.16	-2.9583	1.29759	21.1213	24	3.84909	1.94591	42.8571	1.9092	-0.405213	-0.357002	0.30077	14.27	17.7363	41.56	100.354	0.2362	84.9873	15	1.30169	1.30699	1.60567	1.61221	-0.108188	-0.108188	-0.108637	-0.108637	-0.108188	-0.108188	65.1711
300270	2019	30.0297	1.47744	28.5523	57.52	-6.8144	1.88286	21.0024	24	4.69553	1.94591	42.8571	1.8457	-0.531883	-0.501088	0.29132	15.62	19.032	34.45	99.5743	0.1677	87.9277	15	1.73706	1.74426	2.18316	2.19221	-0.292603	-0.292603	-0.291296	-0.291296	-0.292603	-0.292603	57.5308
300270	2020	26.6343	0.755799	25.8785	51.89	-10.7856	1.64474	20.8009	24	3.23708	1.79176	50	2.4807	-0.389158	-0.382161	0.264268	12.24	9.44426	41.66	100.265	0.1736	120.548	15	1.59602	1.6031	1.91108	1.91956	-0.388432	-0.388432	-0.389561	-0.389561	-0.391131	-0.391131	51.8837
300270	2021	24.0654	0.235231	23.8301	49.87	-6.3705	1.95381	20.7136	24	4.13089	1.94591	42.8571	2.3832	-0.143363	-0.102247	0.251925	7.45	9.62211	42.01	100.136	0.2347	159.888	15	1.80904	1.84183	2.19447	2.23425	-0.170397	-0.170397	-0.170657	-0.170657	-0.171172	-0.171172	49.8627
300270	2022	30.2872	0.331225	29.956	50.12	-1.5254	1.47433	20.8062	24	4.18376	1.94591	42.8571	1.9067	0.146464	0.267814	0.305313	6.04	8.39542	68.91	98.4033	0.3405	191.131	15	1.57348	1.60122	1.7772	1.80852	0.009316	0.009316	0.009703	0.009703	0.007325	0.007325	50.1093
300271	2016	35.7534	2.83284	32.9205	43.42	10.7219	3.90476	21.78	23	1.5484	1.94591	42.8571	1.5486	-0.743219	-0.906429	0.246728	14.34	14.8373	15.12	76.1607	0.6554	44.9854	15	3.35049	4.17675	4.26672	5.31894	0.425707	0.425707	0.313758	0.313758	0.425707	0.425707	43.4119
300271	2017	26.521	0.812138	25.7088	38.08	10.1455	2.20594	22.3586	23	1.43583	1.94591	42.8571	1.648	-0.682726	-0.642462	0.256125	14.15	9.03728	15.33	101.908	0.584	46.1537	15	1.95865	3.07746	2.47118	3.88275	0.492775	0.492775	0.50317	0.50317	0.492775	0.492775	38.0899
300271	2018	25.96	0.427007	25.533	37.67	9.5544	1.94226	22.4864	23	1.52933	1.94591	42.8571	1.7213	-0.838653	-0.773877	0.240892	15.04	9.28453	9.17	102.072	0.4942	44.8872	15	1.90035	2.85488	2.20186	3.30784	0.647797	0.647797	0.662373	0.662373	0.647797	0.647797	37.6671
300271	2019	17.9877	0.278652	17.709	41.25	9.1954	2.81239	22.7125	23	1.31855	1.94591	42.8571	2.9055	-0.743047	-0.708294	0.230949	13.32	8.6088	7.67	102.014	0.5342	47.8287	15	2.47437	3.42749	2.99227	4.14489	0.718994	0.718994	0.734503	0.734503	0.718994	0.718994	41.2449
300271	2020	32.196	0.162527	32.0334	40.96	2.9004	1.98744	23.0054	23	1.17494	1.94591	42.8571	1.5678	-0.827551	-0.832726	0.208252	13.61	5.71466	8.5	101.113	0.3923	43.0402	25	2.10699	2.63604	2.31072	2.89092	0.360251	0.360251	0.364042	0.364042	0.360251	0.360251	40.9563
300271	2021	23.2797	0.237015	23.0427	30.72	3.2947	1.17664	22.9148	23	1.33607	2.19722	33.3333	2.3175	-0.321071	-0.286125	0.240382	8.13	10.3982	17.47	101.823	0.6137	85.099	25	1.35514	1.81384	1.40944	1.88652	0.34997	0.34997	0.357417	0.357417	0.332396	0.332396	30.719
300271	2022	20.6695	0.321096	20.3484	29.43	-13.3461	0.76954	22.7136	23	1.78877	2.19722	33.3333	2.6551	-0.904908	-0.924361	0.247349	17.77	10.9305	16.76	98.8134	0.2731	42.3169	25	0.994711	1.24795	0.994208	1.24712	-1.23007	-1.23007	-1.21478	-1.21478	-1.23007	-1.23007	29.4268
300272	2016	54.8747	1.94136	52.9333	59.97	5.6279	1.86291	21.6817	23	5.26716	1.60944	40	0.6303	0.109203	0.00334905	0.265396	5.29	32.7035	31.15	90.6144	0.3318	48.4548	15	1.86039	2.20872	2.41165	2.8632	0.268827	0.268827	0.239187	0.239187	0.268827	0.268827	59.9782
300272	2018	27.2617	1.96371	25.298	60.52	18.0723	1.96835	21.2052	23	7.08231	1.94591	42.8571	1.149	-0.112829	-0.120069	0.217376	3.86	25.0242	9.71	95.6536	0.4242	85.0824	15	1.80128	1.99925	2.24097	2.48726	0.721158	0.721158	0.6873	0.6873	0.724677	0.724677	60.5106
300272	2019	37.6831	7.35123	30.3318	60.71	10.5536	1.44223	21.4027	23	7.61461	1.94591	42.8571	0.9032	-0.176493	-0.126211	0.229606	4	24.2922	7.92	89.5323	0.5861	128.357	15	1.52927	1.80724	1.81906	2.1497	0.20668	0.206601	0.174838	0.174771	0.209397	0.209317	60.6477
300272	2020	33.1005	6.15769	26.9428	57.25	4.2585	1.6211	21.3212	23	9.55023	1.94591	42.8571	0.9713	-0.384273	-0.376718	0.205359	3.56	25.9176	9.2	70.2819	0.6231	92.2751	15	1.66928	1.98194	1.9521	2.31772	0.087591	0.087591	0.053434	0.053434	0.082847	0.082847	57.2428
300272	2021	41.2889	5.9379	35.3509	49.46	8.1234	1.94568	21.4807	23	12.0204	1.79176	50	0.919	0.00535869	0.0617696	0.24525	3.61	17.4669	10.32	104.6	0.7651	100.231	15	1.9675	2.29591	2.35857	2.75226	0.20289	0.20289	0.214486	0.214486	0.197691	0.197691	49.4668
300272	2022	51.708	12.93	38.778	48.16	5.6477	1.2995	21.5622	23	12.647	1.79176	50	0.7582	-0.0896643	-0.0333274	0.239347	4.02	14.581	14.93	98.8894	0.7469	108.397	15	1.58164	1.79983	1.81658	2.06719	0.172264	0.172264	0.170065	0.170065	0.19485	0.19485	48.1585
300274	2016	48.8396	3.49857	45.341	49.57	7.2919	1.27889	23.1792	17	1.43167	2.07944	37.5	1.5156	0.215104	0.016509	0.249795	4.37	7.34345	18.99	91.7907	0.6512	332.797	15	1.45643	1.46743	1.76728	1.78063	0.386146	0.386123	0.347365	0.347343	0.385458	0.385435	49.5686
300274	2017	56.7755	8.28445	48.491	47.72	8.4878	1.67329	23.5112	17	1.70242	2.07944	37.5	1.3707	0.362586	0.303082	0.288273	3.96	11.2839	30.17	98.5807	0.6369	333.937	15	1.90596	1.91618	2.24104	2.25305	0.700363	0.700276	0.688978	0.688892	0.701117	0.70103	47.7181
300274	2018	57.8491	7.83956	50.0095	46.29	5.5023	0.700143	23.6406	17	2.19056	2.07944	37.5	1.2982	0.14814	0.194147	0.277328	4.65	13.5078	23.78	98.893	0.5969	303.097	15	1.20463	1.21042	1.27863	1.28478	0.563061	0.563061	0.556025	0.556025	0.560482	0.560482	46.2787
300274	2019	61.6339	8.20115	53.4327	50.84	5.2438	0.67238	23.8509	17	2.83508	2.07944	37.5	1.2376	0.267754	0.273657	0.291593	4.89	13.3392	24.02	101.562	0.6295	334.19	15	1.21291	1.21869	1.28872	1.29486	0.625581	0.625581	0.636641	0.636641	0.620901	0.620901	50.857
300274	2020	61.2016	7.53794	53.6636	45.86	8.6995	3.76136	24.0556	17	3.134	2.07944	37.5	1.2896	0.338568	0.310175	0.291984	4.18	12.0341	13.15	99.3949	0.7589	429.333	15	3.51213	3.52838	4.37337	4.39361	1.35566	1.35566	1.3466	1.3466	1.35109	1.35109	45.84
300274	2021	61.0093	6.13698	54.8723	50.26	5.5158	5.05471	24.299	17	2.68833	2.07944	37.5	1.0865	0.0240199	0.111509	0.262686	4.81	10.3183	9.24	100.259	0.6814	358.855	15	4.44279	4.46095	5.6648	5.68796	1.1473	1.1473	1.15061	1.15061	1.14068	1.14068	50.2577
300274	2022	67.9731	10.4186	57.5544	49.1	8.1657	2.69438	24.299	17	2.40119	2.07944	37.5	0.9285	0.116052	0.267428	0.282902	4.2	7.92509	13.01	100.174	0.7707	435.732	15	2.80509	2.82066	3.37411	3.39285	1.99512	1.99512	1.99855	1.99855	2.05465	2.05465	49.1001
300275	2016	43.008	0.355685	42.6524	47.72	-8.8878	4.03913	20.6263	21	4.27624	1.94591	42.8571	1.0515	-0.70118	-0.621425	0.340067	21.79	18.2266	43.35	110.081	0.1402	24.6538	15	3.42114	3.59127	4.46921	4.69146	-0.521346	-0.515859	-0.57541	-0.569355	-0.521346	-0.515859	47.7105
300275	2017	29.6045	4.79746	24.807	45.1	5.2376	2.298	20.7305	21	4.71875	2.19722	33.3333	2.0698	-0.362583	-0.32669	0.268762	10.65	15.0092	42.5	93.3877	0.3012	72.8256	15	2.15205	2.24243	2.59404	2.70298	0.223854	0.223854	0.208161	0.208161	0.223854	0.223854	45.1095
300275	2018	34.1697	4.9684	29.2013	49.07	-5.9043	1.24694	20.7166	21	5.76911	2.19722	33.3333	1.1654	-0.442103	-0.414673	0.254037	12.04	13.8351	28.81	105.291	0.2342	59.4616	15	1.42137	1.47859	1.58863	1.65258	-0.331773	-0.331773	-0.35325	-0.35325	-0.331773	-0.331773	49.0843
300275	2019	33.4548	3.31952	30.1353	43.73	3.1114	2.73127	20.4515	21	8.81522	2.07944	37.5	1.193	-0.25956	-0.24426	0.242896	9	16.6037	20.13	108.367	0.3086	69.9779	15	2.44522	2.54708	3.06582	3.19353	0.135265	0.135265	0.145438	0.145438	0.135265	0.135265	43.7279
300275	2020	37.9581	2.93488	35.0232	42.98	4.4902	1.94186	20.5857	21	8.28461	2.19722	33.3333	1.2284	-0.316636	-0.310153	0.228828	8.44	13.4092	20.72	104.974	0.3486	59.8179	15	1.98306	2.05273	2.32145	2.40301	0.15408	0.15408	0.163417	0.163417	0.15408	0.15408	42.9789
300275	2021	37.2317	1.73808	35.4936	33.23	3.7485	1.87051	20.8675	21	6.92616	2.19722	33.3333	1.2807	-0.334923	-0.310613	0.238057	8.67	16.3258	26.07	99.1954	0.3053	67.6909	15	1.96319	2.01321	2.24282	2.29996	0.152128	0.152128	0.150673	0.150673	0.152128	0.152128	33.2064
300275	2022	35.9602	1.28882	34.6714	34.43	3.6743	1.83222	20.9163	21	7.42667	2.19722	33.3333	1.2849	-0.281642	-0.24883	0.254021	9.04	16.9552	30.88	99.7297	0.3175	72.5743	15	1.93051	1.97583	2.19182	2.24328	0.196574	0.196574	0.19601	0.19601	0.196574	0.196574	34.428
300276	2017	46.9006	1.45945	45.4412	71.52	2.8433	1.23928	22.2271	25	1.30799	2.19722	33.3333	0.4351	-0.205135	-0.191593	0.21596	4.42	12.117	50.01	87.3725	0.2286	37.2209	15	1.29679	2.69645	1.70829	3.55209	0.131429	0.131429	0.111099	0.111099	0.131429	0.131429	71.511
300276	2018	29.5132	1.38114	28.1321	70.55	5.617	1.12286	22.339	25	1.84552	2.19722	33.3333	0.7236	0.167356	0.151991	0.259993	3.98	10.2329	54.36	99.1546	0.376	103.28	15	1.1511	2.13659	1.41799	2.63197	0.425784	0.425784	0.421667	0.421667	0.42578	0.42578	70.551
300276	2019	32.7014	1.10144	31.6	64.58	5.8665	1.16129	22.4177	25	2.265	2.19722	33.3333	0.7389	0.115223	0.123399	0.253888	4.06	9.3179	50.92	100.142	0.3714	112.779	15	1.22293	2.13311	1.4883	2.596	0.337913	0.337913	0.338462	0.338462	0.338097	0.338097	64.577
300276	2020	42.1175	1.3056	40.8119	56.43	-27.9251	1.48152	22.1166	25	3.70432	2.19722	33.3333	0.8293	-0.0601155	-0.0339761	0.275398	7.96	12.4467	55.98	99.9211	0.2466	80.2699	15	1.56384	2.06252	1.90269	2.50942	-0.920754	-0.920754	-0.920024	-0.920024	-0.921278	-0.921278	56.4321
300276	2021	40.3231	2.60273	37.7204	53.99	2.7408	1.52892	22.1255	25	4.25211	2.19722	33.3333	0.9055	0.229713	0.293551	0.280595	3.75	11.8661	64.25	100.75	0.3526	96.6519	15	1.62105	2.1357	1.93215	2.54558	0.071392	0.071392	0.071972	0.071972	0.070062	0.070062	53.9716
300276	2022	52.1087	2.40643	49.7023	52.53	-12.5185	1.16829	22.1109	25	4.91154	2.19722	33.3333	0.716	-0.0348583	0.033709	0.241125	4.3	11.9271	44.47	99.8288	0.3305	85.3273	15	1.48409	1.67153	1.68938	1.90274	-0.362456	-0.362456	-0.361831	-0.361831	-0.362043	-0.362043	52.5343
300278	2016	64.0136	3.13243	60.8812	65.31	4.8481	2.78271	22.1998	21	2.35695	1.94591	42.8571	0.7895	0.290254	0.12222	0.248265	2.63	10.9952	40.71	95.2652	0.5933	111.355	15	1.99418	2.61746	3.42285	4.49265	0.212883	0.212883	0.200549	0.200549	0.154301	0.154301	65.3152
300278	2018	62.2632	12.0728	50.1904	58.4	2.9861	0.751229	22.2381	21	2.69904	1.60944	57.1429	0.7589	0.25997	0.236204	0.252705	1.87	14.8347	32.35	99.6948	0.5973	144.895	15	1.16746	1.51024	1.37386	1.77724	0.040686	0.040686	0.040373	0.040373	0.034425	0.034425	58.3997
300278	2019	80.4666	26.1087	64.227	56.58	-31.263	0.845576	21.8318	21	3.98226	1.79176	50	0.582	-0.383232	-0.305426	0.219425	3.88	18.2989	38.82	65.6153	0.4178	133.837	15	1.37468	1.7563	1.74893	2.23445	-1.97301	-1.97301	-1.72325	-1.72325	-2.00304	-2.00304	56.5854
300278	2020	80.4666	30.7968	74.1447	46.1134	-17.0662	1.04002	21.7054	21	4.85853	1.79176	50	0.5981	0.131395	0.159054	0.284289	4.39	17.8365	45.25	89.8435	0.5614	150.945	25	1.78626	2.1118	2.15694	2.55004	-0.98187	-0.98187	-0.880551	-0.880551	-0.995782	-0.995782	46.1046
300278	2021	48.4584	0.28517	48.1732	75.68	7.6411	1.81397	21.8658	21	4.13449	2.19722	33.3333	1.1009	1.69372	1.65664	0.416419	1.34	13.4884	60.49	172.282	0.7423	167.149	25	2.17429	2.49698	2.29855	2.63968	0.024047	0.024047	0.060393	0.060393	0.024402	0.024402	75.6843
300278	2022	42.4183	0.294962	42.1234	66.92	4.5407	2.00522	21.7655	21	5.68203	2.19722	33.3333	1.2955	0.785512	0.937686	0.385451	1.09	15.7952	56.29	100.143	1.2002	277.303	25	2.29917	2.68058	2.4294	2.83242	0.074769	0.074769	0.074907	0.074907	0.003501	0.003501	66.9225
300279	2016	39.8235	0.601713	39.2218	60.72	6.4837	2.51483	21.7433	26	3.36143	2.19722	33.3333	0.8951	0.409592	0.189277	0.283394	3.28	16.136	53.65	86.7298	0.6453	99.0205	15	1.99355	2.55435	2.91306	3.73252	0.580999	0.580999	0.483259	0.483259	0.590569	0.590569	60.7328
300279	2017	46.2146	2.96226	43.2523	58.14	4.4882	1.74742	21.9011	26	3.6768	2.19722	33.3333	0.809	0.00936431	-0.0106051	0.247393	4.21	12.9201	43.49	91.2466	0.4748	95.6814	15	1.83395	2.26576	2.20956	2.72982	0.196886	0.196886	0.176215	0.176215	0.20091	0.20091	58.164
300279	2018	63.8784	1.81074	62.0677	55.05	-27.8308	0.895394	21.6221	26	6.13717	2.19722	33.3333	0.5269	0.119705	0.0948468	0.260464	4.66	16.9728	38.29	100.884	0.446	84.6845	15	1.40292	1.54766	1.53418	1.69246	-1.86101	-1.86101	-1.87734	-1.87734	-1.87928	-1.87928	55.0509
300279	2019	62.4638	1.64322	60.8206	44.78	2.2913	1.11838	21.6023	26	5.98795	2.19722	33.3333	0.6375	-0.136731	-0.097195	0.237203	3.97	11.6088	37.91	87.7442	0.5996	80.7242	15	1.72329	1.89219	1.74302	1.91386	0.004195	0.004195	0.000901	0.000901	0.004199	0.004199	44.794
300279	2020	65.871	0.239402	65.6316	37.29	1.4156	0.908832	21.6988	26	6.32657	2.19722	33.3333	0.655	-0.316227	-0.301923	0.232539	4.55	10.1011	44.14	69.2773	0.6647	97.3366	15	1.55565	1.69288	1.56754	1.70582	0.009245	0.009245	0.004417	0.004417	0.01675	0.01675	37.2935
300279	2021	69.072	8.69285	60.3791	37.5	3.7074	1.14088	21.7853	26	6.64894	2.19722	33.3333	0.75	0.0826116	0.163598	0.272612	3.7	9.32917	45.11	97.729	0.7432	89.2707	25	1.81432	1.95904	1.8316	1.97769	0.136677	0.136677	0.133035	0.133035	-0.024063	-0.024063	37.5035
300279	2022	66.008	2.97834	63.0296	41.07	-10.1958	0.989689	21.6188	26	8.871	2.19722	33.3333	0.8395	0.0788603	0.142443	0.270645	4.11	10.9261	39.28	100.56	0.7322	84.4965	25	1.58505	1.70209	1.64977	1.77159	-0.638678	-0.638678	-0.642105	-0.642105	-0.647788	-0.647788	41.0757
300280	2016	23.2108	1.19423	22.0166	66	0.7643	5.30909	20.5301	22	23.5798	2.19722	33.3333	1.6353	0.0601459	-0.0704544	0.223065	2.72	33.5887	19.45	85.7046	0.312	49.703	15	5.5412	6.03299	5.5412	6.03299	0.017413	0.017413	0.013096	0.013096	0.017413	0.017413	66.0207
300280	2017	40.4757	0.680419	39.7953	55.38	0.8054	4.15232	20.7906	22	20.2625	2.19722	33.3333	0.6255	0.153061	0.101987	0.223327	2.63	19.8339	19.78	108.709	0.3818	66.5902	15	4.55708	6.20941	4.55708	6.20941	0.035309	0.035309	0.038795	0.038795	0.035309	0.035309	55.3765
300280	2018	39.1281	0.292086	38.836	62.26	9.1987	2.13546	21.5091	22	11.3105	2.48491	33.3333	0.7122	0.00537105	-0.00345707	0.206831	2.28	8.74919	28.96	100.722	0.4097	118.328	25	2.33714	4.37197	2.52674	4.72665	0.777695	0.777695	0.785076	0.785076	0.777695	0.777695	62.2672
300280	2019	20.2323	0.207636	20.0247	49.15	16.3669	1.0447	21.6503	22	10.7218	2.3979	36.3636	1.7699	0.305895	0.306758	0.248483	1.25	6.83545	56.67	99.3013	0.3649	160.994	25	1.20429	1.73903	1.24702	1.80073	1.63437	1.63437	1.61782	1.61782	1.63437	1.63437	49.1629
300280	2020	38.9914	0.501964	38.9914	34.89	13.8605	2.61689	21.8625	22	0.518807	1.94591	42.8571	1.2691	1.37761	1.30795	0.404902	1.15446	0.91961	69.02	101.84	0.501	868.329	25	2.91218	3.82524	3.00681	3.94953	1.91247	1.91247	1.95597	1.95597	1.83438	1.83438	34.9004
300280	2021	36.4959	0.135455	36.3604	39.81	12.1129	1.5483	21.9674	22	0.518626	1.94591	42.8571	1.6602	1.20045	1.39001	0.423511	0.974046	13.8209	60.9	98.752	0.5005	868.329	25	1.90429	2.46898	1.91326	2.48061	1.91004	1.91004	1.8802	1.8802	1.84501	1.84501	39.8111
300280	2022	48.2557	0.501964	48.2557	33.83	6.0375	0.567726	22.2645	22	0.518626	2.07944	37.5	1.4772	0.934313	1.26885	0.392454	0.48708	13.8209	49.9	98.6627	0.429	868.329	25	1.04979	1.2549	1.05028	1.25549	1.07529	1.07529	1.05574	1.05574	1.32668	1.32668	33.8256
300281	2016	33.8537	6.14499	27.7087	64.86	4.128	3.82303	20.862	36	11.6886	1.94591	42.8571	1.1002	-0.107532	-0.253716	0.235957	5.43	38.1465	13.76	78.2765	0.3242	66.1528	15	2.81934	3.20821	4.16354	4.73781	0.130799	0.130799	0.098259	0.098259	0.130799	0.130799	64.8556
300281	2017	22.168	4.36354	17.8045	65.62	3.565	2.44329	21.1534	36	9.98575	1.79176	50	2.5307	-0.0375586	-0.0334959	0.239804	5.18	27.5676	16.88	102.267	0.3086	68.9651	15	1.87745	2.05604	2.66497	2.91847	0.126556	0.126556	0.129746	0.129746	0.126556	0.126556	65.6217
300281	2018	17.2417	4.62665	12.615	63.82	1.6573	1.28872	21.1036	36	11.5077	1.94591	42.8571	2.7548	-0.405941	-0.355465	0.238402	7.52	27.7118	28.11	80.5258	0.2489	67.1671	15	1.28854	1.41415	1.46114	1.60357	0.047416	0.047416	0.037097	0.037097	0.047416	0.047416	63.8264
300281	2019	18.2032	2.67242	15.5308	60.5	2.7473	1.67881	21.1302	36	10.3602	1.94591	42.8571	2.7966	-0.545576	-0.49176	0.199508	7.24	18.4852	23.75	86.1808	0.1912	52.5924	15	1.65942	1.71639	1.86084	1.92473	0.058698	0.058698	0.047256	0.047256	0.058339	0.058339	60.5047
300281	2020	11.9666	2.72792	9.23872	58.58	2.6643	1.79049	21.0806	36	11.9882	1.94591	42.8571	4.6278	-0.0484242	-0.0226876	0.255248	6.02	31.3684	18.9	100.004	0.2773	78.1815	15	1.86323	1.92849	1.91016	1.97706	0.087921	0.087921	0.087924	0.087924	0.085986	0.085986	58.5808
300281	2021	13.1152	2.48588	10.6293	55.83	2.8119	1.75003	21.1149	36	13.2044	1.94591	42.8571	2.7037	0.0614422	0.104662	0.268071	5.09	36.1258	13.73	100.546	0.3598	98.9175	15	1.83575	1.90241	1.88118	1.94949	0.094557	0.094557	0.095152	0.095152	0.092108	0.092108	55.8223
300281	2022	14.3575	1.99263	12.3649	57.13	-0.3851	1.38693	21.1153	36	14.9174	1.94591	42.8571	2.8742	0.638395	0.548186	0.306189	5.03	34.8568	16	132.475	0.3193	93.3614	15	1.50316	1.55471	1.53051	1.58299	-0.00377	-0.00377	-0.00737	-0.00737	-0.004673	-0.004673	57.1404
300283	2016	53.0022	9.15664	43.8456	74.73	4.098	3.32962	20.9238	27	10.6577	2.19722	33.3333	0.5602	0.852111	0.645259	0.370478	3.38	29.4776	72.67	90.7366	0.7578	62.6933	15	2.40211	2.62897	3.85964	4.22414	0.045089	0.045089	0.038731	0.038731	0.045015	0.045015	74.7386
300283	2017	60.4133	10.3784	50.0349	71.85	2.2889	1.62802	21.0936	27	10.916	2.19722	33.3333	0.4751	0.772547	0.68074	0.366021	2.75	30.9133	67.71	92.3402	0.7529	75.4126	15	1.61667	1.73891	2.23215	2.40093	0.007967	0.007967	0.006741	0.006741	0.008471	0.008471	71.8499
300283	2018	58.0571	9.85463	48.2024	71.04	3.5994	1.31271	21.0631	27	13.0517	2.19722	33.3333	0.4351	0.837304	0.76228	0.393292	3.24	41.1218	59.72	90.3088	0.8225	96.0927	15	1.45909	1.57477	1.89328	2.04339	0.043213	0.043213	0.038705	0.038705	0.043265	0.043265	71.0399
300283	2019	57.5006	7.27993	50.2206	64.92	4.2015	1.28215	21.0956	27	15.3849	2.19722	33.3333	0.4351	1.19668	1.21452	0.47136	2.54	39.1725	63.62	98.0562	1.3559	168.647	15	1.4897	1.59733	1.85715	1.99134	0.058359	0.058359	0.057175	0.057175	0.058376	0.058376	64.9094
300283	2020	55.9281	6.45523	49.4729	56.2	4.8166	1.41146	21.2756	27	15.6776	2.07944	37.5	0.5555	0.835169	0.953238	0.423944	3.05	34.3107	61.93	96.5223	1.1039	149.128	15	1.57776	1.66861	1.97075	2.08423	0.077727	0.077727	0.074924	0.074924	0.077661	0.077661	56.1959
300283	2021	59.1373	5.26078	53.8766	45.87	6.0725	1.59054	21.429	27	15.581	2.07944	37.5	0.5354	0.910202	1.04286	0.434273	2.73	31.961	58.47	100.662	1.2508	173.403	15	1.80748	1.88516	2.18191	2.27569	0.140789	0.140789	0.141754	0.141754	0.140076	0.140076	45.8803
300283	2022	59.8393	23.5719	36.2674	46.6	3.6492	0.866795	21.6258	27	15.4686	2.19722	33.3333	0.6228	0.761603	0.85151	0.39249	3.18	30.7817	52.98	103.018	0.9501	163.368	15	1.33015	1.37556	1.4652	1.51522	0.065996	0.065996	0.06773	0.06773	0.066608	0.066608	46.5923
300284	2016	63.8577	15.2313	48.6264	49.16	7.1953	1.28807	22.9177	22	5.42673	1.94591	42.8571	1.2417	-0.127767	-0.317486	0.194271	3.35	13.3966	20.21	83.6014	0.5827	58.278	15	1.56476	1.82734	1.93038	2.25432	0.742788	0.742788	0.596201	0.596201	0.813842	0.813842	49.152
300284	2017	63.5307	12.8508	50.6799	49.44	6.7764	0.864918	23.1142	22	5.42146	1.94591	42.8571	1.2534	-0.104311	-0.132	0.206446	3.1	12.6915	11.7	99.2707	0.6552	72.6273	15	1.3034	1.47775	1.50022	1.7009	0.877574	0.877574	0.86969	0.86969	0.809793	0.809793	49.4552
300284	2018	62.9017	5.31424	57.5874	48.44	7.1956	0.685048	23.2291	22	4.79201	1.94591	57.1429	1.3164	-0.235188	-0.235598	0.186749	3.32	7.46579	10.01	99.8489	0.6066	85.3275	15	1.21112	1.29626	1.31407	1.40644	0.795308	0.795308	0.793908	0.793908	0.806743	0.806743	48.4534
300284	2019	61.4501	6.54368	54.9064	46.59	7.5712	0.594435	23.3149	22	4.67553	1.94591	57.1429	1.4089	-0.355825	-0.330664	0.182051	4.62	6.75895	13.69	100.274	0.4661	71.7296	15	1.14268	1.21434	1.20894	1.28475	0.75832	0.75832	0.760793	0.760793	0.77912	0.77912	46.5914
300284	2020	61.8502	6.3596	55.4906	44.73	4.4409	0.404515	23.3827	22	4.73706	1.94591	42.8571	1.4178	-0.319437	-0.346429	0.169364	4.32	6.14661	11.01	103.02	0.3979	68.4255	15	1.01599	1.09503	1.02302	1.10861	0.426958	0.426958	0.442738	0.442738	0.469465	0.469465	44.7311
300284	2021	46.5331	4.96196	41.5712	55.76	4.6365	0.533288	23.4369	22	4.56051	2.19722	33.3333	1.8922	-0.425777	-0.401492	0.160295	4.48	5.67834	9.96	102.721	0.3486	63.2731	15	0.999073	1.09503	0.998619	1.10861	0.397032	0.397032	0.409816	0.409816	0.341229	0.341229	55.7355
300284	2022	44.6245	4.51623	40.1083	53.24	4.583	0.455975	23.4647	22	4.80192	2.19722	33.3333	1.9603	-0.518145	-0.494333	0.16951	6.25	5.48843	11.8	100.67	0.3417	62.1318	15	0.994711	1.09503	0.994208	1.10861	0.50302	0.50302	0.507011	0.507011	0.517595	0.517595	53.2386
300285	2016	21.0058	0.909727	20.0961	54.68	9.1661	5.23896	21.5267	19	5.5955	2.19722	33.3333	2.4745	0.00144112	-0.120256	0.263657	6.76	24.9379	33.04	90.0098	0.3998	66.7032	15	4.05827	4.19091	5.44902	5.62712	0.483336	0.483336	0.427534	0.427534	0.483336	0.483336	54.6748
300285	2017	34.5713	6.21354	28.3578	54	11.2765	3.6381	21.9139	19	6.55573	2.19722	33.3333	1.3038	-0.00194525	-0.00738963	0.264695	6.08	24.7479	26.74	99.0906	0.441	69.8176	15	3.03519	4.04991	3.98381	5.31567	0.433397	0.433397	0.428926	0.428926	0.433397	0.433397	54.0081
300285	2018	20.4317	3.44837	16.9833	50.53	16.8442	2.44529	22.1999	19	7.63594	2.19722	33.3333	1.5655	-0.0130552	-0.0307982	0.256302	5.74	23.0894	24.2	99.1791	0.4689	71.1709	15	2.0482	3.32693	2.64961	4.3038	0.869246	0.869246	0.861396	0.861396	0.869246	0.869246	50.5227
300285	2019	17.7025	2.49034	15.2121	52.06	14.0009	4.5805	22.2931	19	8.78047	2.19722	33.3333	1.9061	-0.105245	-0.0739503	0.256326	6.41	23.57	20.03	99.7928	0.4689	80.3088	15	3.78809	5.81705	4.75753	7.30573	0.564199	0.564199	0.56286	0.56286	0.564199	0.564199	52.0589
300285	2020	10.8846	1.79407	9.09051	61.39	13.354	7.51573	22.5192	19	8.82387	2.19722	33.3333	4.6983	-0.109107	-0.0879597	0.252266	6.32	20.385	23.03	99.5205	0.4695	84.4884	15	5.99508	7.97046	7.62458	10.5386	0.618832	0.618832	0.615415	0.615415	0.618832	0.618832	61.3721
[truncated: 1,084 more rows]
